# Supplementary material for: CT-based AI system for quantitative and integrated management of acute respiratory distress syndrome in critical care
Source: NPJ Digit Med. 2026 Apr 24;9:493. doi: 10.1038/s41746-026-02648-9 (PMC13315241; doi:10.1038/s41746-026-02648-9)
Supplement: Supplementary file 2 — Supplementary Data 1 [file 41746_2026_2648_MOESM2_ESM.xlsx]

## Sheet: PF_internal
Center	ventilation	PF ratio	Baseline	MAE	CTCLIP	AutoARDS
1	---	1.755	1.585	1.65	2.973	2.208
1	Invasive	1.761	1.678	1.7	2.41	2.192
1	Invasive	1.766	1.654	1.709	2.36	1.68
1	Invasive	2.662	2.915	2.32	2.351	2.951
1	Invasive	2.672	2.83	2.265	2.218	2.746
1	Invasive	2.68	2.967	2.567	2.742	2.748
1	Invasive	1.262	1.7	1.437	2.359	1.159
1	Invasive	1.252	1.448	1.436	2.113	1.038
1	Invasive	1.256	1.532	1.693	2.303	1.145
1	Invasive	1.263	1.698	1.459	2.213	1.094
1	Invasive	1.123	1.374	1.31	2.345	1.249
1	Invasive	1.114	1.294	1.466	2.568	1.237
1	Invasive	1.114	1.303	1.566	2.635	1.231
1	Invasive	1.142	1.463	1.355	2.08	0.939
1	Invasive	1.133	1.371	1.378	3.219	0.915
1	---	1.132	1.279	1.215	2.343	0.97
1	Invasive	1.109	1.42	1.312	2.473	0.898
1	Invasive	1.468	1.532	1.417	2.932	1.378
1	Invasive	1.156	1.332	1.542	2.712	1.202
1	Invasive	1.157	1.31	1.422	2.24	1.158
1	Invasive	1.157	1.398	1.514	2.41	1.164
1	---	4.131	3.079	2.612	2.169	3.316
1	Others	4.135	3.057	2.994	3.261	3.437
1	Others	4.217	3.839	3.4	2.333	3.359
1	Invasive	0.716	1.147	0.897	1.948	1.286
1	Invasive	0.706	1.052	0.753	2.211	1.093
1	Invasive	0.67	1.004	0.764	1.894	1.002
1	Invasive	1.902	2.243	2.15	2.411	2.016
1	Invasive	1.916	2.136	2.283	2.016	2.018
1	Invasive	1.949	2.078	2.025	2.112	2.497
1	Invasive	1.908	2.074	2.193	2.308	1.963
1	Invasive	2.846	1.011	1.601	2.328	2.522
1	Others	2.848	1.712	1.575	2.301	2.585
1	Others	2.87	0.981	2.195	2.02	2.548
1	Others	3.507	2.164	2.427	1.789	4.51
1	Others	3.413	2.506	2.579	1.973	4.328
1	Others	3.402	2.507	2.503	2.516	3.816
1	---	1.373	1.34	1.305	1.867	1.472
1	Invasive	1.385	1.332	1.337	1.88	1.454
1	Invasive	1.389	1.411	1.371	2.145	1.425
1	Others	3.438	2.612	2.874	2.458	3.252
1	Others	3.443	2.29	2.087	2.018	3.26
1	Others	3.426	1.979	2.829	2.397	2.995
1	Invasive	2.912	2.311	1.777	1.93	2.853
1	Invasive	2.909	2.563	2.206	2.084	2.696
1	Others	2.903	2.731	2.538	1.911	2.54
1	---	2.246	2.064	2.03	2.191	2.523
1	Invasive	2.268	1.932	1.875	2.143	2.407
1	Invasive	2.262	1.773	1.685	2.477	2.227
1	Invasive	1.646	1.915	1.844	2.104	1.302
1	Invasive	1.664	1.961	1.753	2.335	1.268
1	Invasive	1.726	1.937	1.87	2.438	1.205
1	Invasive	1.13	1.377	1.544	2.368	1.452
1	---	1.094	1.499	1.513	2.012	1.381
1	Invasive	1.108	1.512	1.564	1.942	1.417
1	Invasive	1.094	1.552	1.399	2.156	1.167
1	Invasive	2.73	3.789	2.862	2.166	2.137
1	Others	2.77	3.283	3.023	2.175	2.114
1	Invasive	2.821	3.372	3.153	2.786	2.136
1	Invasive	1.09	1.222	1.328	2.183	1.063
1	Invasive	1.089	1.261	1.351	2.004	1.072
1	---	1.09	1.218	1.433	1.824	1.033
1	Invasive	2.371	2.731	3.352	1.928	2.566
1	Invasive	2.35	2.682	2.983	2.008	2.596
1	Invasive	2.363	2.668	2.883	2.28	2.323
1	Others	3.455	2.971	2.581	2.112	3.31
1	Others	3.451	2.822	1.919	2.137	3.315
1	Others	3.455	2.806	2.625	2.024	3.348
1	Others	3.056	3.211	2.604	2.114	3.455
1	Invasive	3.029	3.349	2.576	2.295	3.309
1	Invasive	3.05	3.522	2.73	2.139	2.979
1	Invasive	2.236	1.678	1.703	2.558	3.366
1	Invasive	2.13	1.494	1.817	2.033	3.302
1	Invasive	2.305	1.659	1.937	1.906	3.437
1	Invasive	2.141	1.848	2.002	2.191	3.076
1	Others	4.13	3.36	2.972	2.214	4.557
1	Others	4.135	2.922	3.594	2.301	4.619
1	Others	4.158	3.321	3.514	2.401	4.868
1	---	1.529	1.497	1.451	2.075	1.56
1	Invasive	1.532	1.502	1.477	2.125	1.532
1	Invasive	1.532	1.677	1.639	2.106	1.534
1	Invasive	2.246	2.383	2.223	2.754	2.034
1	Invasive	2.25	2.311	2.215	2.222	2.018
1	Invasive	2.241	2.452	2.316	2.39	1.944
1	Invasive	2.474	3.076	2.61	2.787	2.345
1	Invasive	2.498	3.002	2.616	1.778	2.384
1	Invasive	2.486	2.783	2.601	2.239	2.518
1	Invasive	1.54	1.291	1.116	2.389	1.374
1	Invasive	1.542	1.224	1.387	2.304	1.329
1	Invasive	1.546	1.295	1.194	2.251	1.452
1	Invasive	2.156	1.788	0.951	2.736	1.129
1	---	2.202	1.805	1.092	2.535	1.464
1	Invasive	2.125	1.584	1.431	2.442	1.747
1	Invasive	1.187	1.32	1.05	2.599	0.85
1	---	1.221	1.277	1.127	2.41	1.048
1	Invasive	1.266	1.286	1.136	2.137	1.03
1	Invasive	1.22	1.306	1.078	2.098	1.078
1	Invasive	2.066	2.162	1.923	2.751	1.428
1	---	2.007	2.184	1.893	2.225	1.53
1	Invasive	2.045	2.399	1.976	2.411	1.297
1	Invasive	1.922	1.754	1.604	2.524	2.16
1	Invasive	1.901	1.678	1.361	2.246	2.119
1	Invasive	1.909	1.819	1.459	2.334	2.1
1	Invasive	2.581	1.981	2.512	2.054	2.583
1	---	2.583	2.315	2.554	1.854	2.549
1	Invasive	2.584	2.142	2.609	2.247	2.532
1	Invasive	2.325	2.145	2.193	2.185	2.52
1	---	2.334	2.182	2.117	2.291	2.394
1	Invasive	2.33	2.146	2.194	2.034	2.366
1	Invasive	2.329	2.129	2.179	2.288	2.287
1	---	1.955	2.304	1.985	2.029	1.886
1	Invasive	1.952	2.224	1.981	2.27	1.858
1	---	1.958	2.403	2.011	2.455	1.884
1	Others	2.962	2.365	2.624	3.308	2.12
1	Others	2.998	2.333	2.28	1.812	2.121
1	Others	3.197	2.581	2.597	2.651	1.923
1	Invasive	1.953	1.854	1.757	2.266	1.818
1	Invasive	1.951	1.745	1.766	1.979	1.861
1	Invasive	1.995	1.765	1.854	2.098	1.535
1	---	1.895	1.361	1.65	2.249	1.754
1	Invasive	1.897	1.119	1.371	2.082	1.655
1	Invasive	1.928	1.223	1.417	2.302	1.507
1	Others	3.523	2.217	1.908	1.764	4.044
1	Others	3.518	2.52	2.787	1.868	3.958
1	Others	3.537	2.407	1.886	2.138	4.289
1	Invasive	2.611	2.14	2.381	2.642	2.857
1	Invasive	2.596	2.014	2.109	2.554	2.938
1	Invasive	2.599	2.374	2.064	2.422	2.697
1	Others	4.184	1.978	1.541	2.287	3.324
1	Others	4.14	2.596	1.204	2.075	3.406
1	Others	4.048	1.884	1.074	2.268	3.466
1	Invasive	1.744	2.269	1.972	2.226	1.69
1	Invasive	1.743	2.391	1.885	1.995	1.72
1	Invasive	1.737	2.304	2.057	2.153	1.826
1	Others	3.203	2.726	2.834	2.238	3.014
1	---	3.203	2.418	2.574	2.076	3.033
1	Others	3.216	2.637	2.308	2.467	2.779
1	---	3.022	2.368	2.319	1.978	3.458
1	Invasive	3.018	1.993	2.032	1.836	3.369
1	Others	3.032	1.539	2.418	2.796	3.421
1	Others	3.303	2.225	2.259	2.436	2.869
1	---	3.289	2.479	1.799	2.344	3.027
1	Others	3.235	2.357	2.795	2.194	2.755
1	Others	4.675	2.488	1.032	2.889	3.717
1	Others	4.54	1.509	1.519	2.057	3.64
1	Others	4.548	1.272	2.969	2.512	3.435
1	Invasive	1.917	1.756	1.632	1.661	1.799
1	Invasive	1.915	1.631	1.618	2.185	1.824
1	Invasive	1.889	1.781	1.53	2.514	1.664
1	Invasive	1.966	1.886	1.861	2.393	1.678
1	Invasive	1.926	1.91	1.871	1.75	1.48
1	---	1.972	1.87	1.876	2.409	1.631
1	Invasive	2.001	1.912	1.869	2.355	1.596
1	Invasive	1.803	2.021	1.846	3.073	1.73
1	Invasive	1.79	2.051	1.819	3.193	1.691
1	Invasive	1.808	2.141	1.809	4.054	1.762
1	---	1.787	2.106	1.83	3.027	1.669
1	Invasive	1.771	1.484	1.637	2.027	1.848
1	Invasive	1.773	1.491	1.458	1.789	1.866
1	---	1.755	1.447	1.602	2.035	1.682
1	Invasive	1.757	1.502	1.464	2.343	1.686
1	Invasive	1.702	1.676	1.831	2.41	1.476
1	Invasive	1.706	1.67	1.765	2.355	1.485
1	Invasive	1.684	1.685	1.822	2.529	1.298
1	Invasive	1.221	1.437	1.817	2.372	1.252
1	Invasive	1.223	1.473	1.623	2.293	1.244
1	Invasive	1.224	1.53	1.764	2.208	1.201
1	Others	2.578	2.228	2.137	2.992	2.447
1	Invasive	2.562	2.278	1.613	2.627	2.459
1	---	2.578	2.273	2.283	2.713	2.443
1	Invasive	2.915	2.326	2.661	1.831	2.363
1	Invasive	2.858	2.654	2.724	2.247	2.173
1	---	2.887	2.8	2.62	2.404	2.126
1	Others	3.694	3.121	2.705	2.442	3.056
1	Others	3.679	2.876	3.26	2.607	3.078
1	Others	3.643	3.014	2.397	2.325	3.031
1	Invasive	2.246	2.036	2.238	2.212	1.954
1	Invasive	2.31	1.959	2.138	2.106	1.914
1	Invasive	2.307	2.193	2.219	2.096	1.951
1	Invasive	0.9	1.332	0.813	1.803	0.744
1	Invasive	0.891	1.307	0.823	2.611	0.798
1	Invasive	0.915	1.139	0.87	1.981	0.761
1	Invasive	0.901	1.166	0.809	2.136	0.989
1	Invasive	1.705	1.711	1.478	2.805	1.584
1	Invasive	1.699	1.771	1.575	2.646	1.462
1	Invasive	1.707	1.75	1.673	2.421	1.421
1	---	1.59	1.582	1.424	2.169	1.574
1	Invasive	1.587	1.587	1.48	2.161	1.568
1	Invasive	1.589	1.61	1.555	2.269	1.551
1	---	2.513	2.354	2.222	2.508	2.734
1	Invasive	2.534	2.145	2.383	1.933	2.876
1	Invasive	2.486	2.517	2.332	2.491	2.87
1	---	2.736	1.937	2.226	2.633	2.478
1	Others	2.738	2.044	1.977	2.283	2.874
1	Invasive	2.75	2.002	2.33	2.459	2.477
1	Invasive	2.878	2.597	1.91	1.836	2.415
1	Invasive	2.903	2.503	2.171	2.307	2.467
1	Others	2.891	2.618	2.326	2.29	2.456
1	Invasive	1.422	1.49	1.232	1.912	1.671
1	Invasive	1.454	1.476	1.329	1.877	1.63
1	---	1.469	1.526	1.318	2.266	1.644
1	Invasive	1.41	1.382	1.296	1.911	1.605
1	Invasive	1.409	1.413	1.342	1.809	1.535
1	Invasive	1.418	1.412	1.372	1.714	1.504
1	Invasive	2.043	1.896	1.817	2.236	1.888
1	Invasive	2.05	1.795	1.866	2.081	1.744
1	Invasive	2.064	1.94	1.798	1.977	1.65
1	Invasive	3.1	2.739	3.416	1.63	2.693
1	Others	3.045	2.974	3.308	2.147	3.34
1	Others	3.069	3.355	3.438	2.283	2.787
1	Others	3.076	3.147	3.166	1.888	2.949
1	Invasive	3.082	3.142	3.103	2.103	3.227
1	Others	3.082	3.357	3.211	2.248	3.189
1	Invasive	1.89	1.462	1.552	2.069	1.519
1	Invasive	1.942	1.516	1.207	2.185	1.803
1	Invasive	1.934	1.718	1.381	2.349	1.815
1	Invasive	1.93	1.441	0.824	2.552	1.948
1	---	1.384	1.41	1.429	2.1	1.25
1	Invasive	1.396	1.4	1.448	2.05	1.294
1	Invasive	1.39	1.436	1.459	2.545	1.216
1	Others	3.244	1.677	1.306	2.184	3.095
1	---	3.257	2.463	2.208	2.444	3.047
1	Invasive	3.247	2.351	1.284	1.981	3.084
1	Invasive	2.875	2.753	2.274	2.176	2.907
1	Invasive	2.912	2.503	2.316	1.757	2.648
1	Invasive	2.88	2.75	2.265	1.956	3.062
1	Invasive	1.539	1.352	1.464	2.271	1.68
1	Invasive	1.536	1.363	1.509	2.081	1.656
1	Invasive	1.523	1.422	1.517	2.1	2.067
1	Invasive	2.377	2.08	2.17	2.576	2.383
1	Invasive	2.377	2.056	2.036	2.085	2.39
1	Invasive	2.376	2.093	2.028	2.017	2.341
1	---	1.837	1.504	1.341	1.79	1.645
1	Invasive	1.797	1.267	1.483	1.822	1.608
1	Invasive	1.845	1.392	1.17	1.967	1.567
1	Invasive	1.799	1.577	1.609	2.309	1.716
1	---	1.795	1.614	1.666	1.95	1.73
1	Invasive	1.792	1.472	1.59	2.023	1.879
1	Invasive	1.181	1.425	1.352	3.069	1.569
1	Invasive	1.226	1.464	1.499	2.697	1.503
1	---	1.195	1.586	1.542	2.215	1.584
1	Invasive	1.149	1.343	1.366	2.676	1.403
1	Invasive	1.772	2.288	2.166	2.209	1.988
1	---	1.763	2.102	1.894	2.497	1.96
1	Invasive	1.752	2.177	2.023	1.844	1.898
1	Invasive	1.929	2.24	2.186	2.152	2.086
1	---	1.903	2.131	2.139	1.926	2.133
1	Invasive	1.897	2.28	2.387	1.931	2.336
1	Invasive	0.858	1.316	1.827	2.155	1.048
1	Invasive	0.846	1.478	1.629	2.175	0.749
1	---	0.821	1.437	1.393	2.189	1.028
1	---	0.849	1.27	1.205	2.297	0.842
1	Invasive	1.756	2.724	1.96	1.938	1.881
1	Invasive	1.764	2.141	1.829	2.027	1.85
1	---	1.763	2.895	2.064	2.414	1.843
1	Others	4.668	3.833	3.022	1.86	4.81
1	---	4.662	3.418	3.465	1.946	4.774
1	Others	4.633	3.599	2.821	2.137	5.072
1	---	1.339	1.876	1.854	1.902	1.05
1	Invasive	1.353	1.56	1.909	2.871	1.018
1	Invasive	1.29	1.73	1.512	2.497	1.027
1	---	1.301	1.666	1.549	2.267	1.072
1	---	2.822	1.691	1.892	2.223	2.462
1	Invasive	2.813	1.868	1.477	2.286	2.495
1	Invasive	2.854	1.988	2.052	2.522	2.23
1	---	3.674	2.364	2.453	2.372	3.727
1	Others	3.675	2.46	3.319	2.511	3.699
1	Others	3.687	2.701	2.404	2.632	2.912
1	Invasive	1.752	1.641	1.444	2.445	1.193
1	Invasive	1.785	1.645	1.536	2.671	1.323
1	---	1.861	1.681	1.091	2.724	1.187
1	Invasive	2.125	1.388	1.629	2.056	1.979
1	Invasive	2.123	1.211	1.779	2.548	1.906
1	---	2.159	1.114	1.796	2.073	1.61
1	Invasive	1.588	1.351	1.208	1.889	1.989
1	Invasive	1.653	1.448	1.359	2.035	2.275
1	Invasive	1.593	1.461	1.401	2.411	2.247
1	Invasive	1.466	1.551	1.655	2.354	1.522
1	Invasive	1.463	1.588	1.636	1.961	1.501
1	---	1.463	1.667	1.56	2.121	1.427
1	---	4.46	3.844	3.974	3.132	3.479
1	---	4.438	4.065	4.003	2.103	2.841
1	Others	4.495	3.816	3.463	2.221	3.176
1	Others	4.419	3.978	3.58	2.974	3.231
1	Others	4.57	3.973	3.655	3.152	3.904
1	Others	4.398	3.62	3.141	2.74	3.41
1	Others	4.528	3.566	3.884	2.629	3.254
1	Invasive	2.875	2	1.604	3.194	2.632
1	Invasive	2.948	1.412	2.153	2.692	2.62
1	Invasive	2.921	1.196	1.598	2.456	2.71
1	Invasive	2.168	2.234	2.237	2.021	2.375
1	Invasive	2.157	2.511	2.137	2.532	2.136
1	---	2.154	2.22	2.175	2.664	2.404
1	Invasive	2.15	2.435	2.134	2.397	2.082
1	Invasive	1.925	2.142	2.002	2.192	2.128
1	Invasive	1.925	2.056	1.99	1.986	2.009
1	Invasive	1.919	2.257	2.02	2.255	2.063
1	Invasive	2.276	1.948	2.015	2.342	2.197
1	Invasive	2.28	1.679	1.898	2.646	2.31
1	Invasive	2.277	1.814	1.909	2.197	2.056
1	---	2.042	2.305	1.948	2.296	1.987
1	Invasive	2.051	2.212	1.97	2.265	1.951
1	Invasive	2.047	2.272	2.073	2.501	2.07
1	Others	2.907	3.078	2.585	2.24	2.632
1	Invasive	2.947	2.991	2.494	2.236	2.57
1	Invasive	2.895	2.972	2.449	2.454	2.708
1	---	2.898	3.001	2.639	1.963	2.67
1	Invasive	2.608	2.619	2.499	2.135	2.724
1	---	2.641	2.625	2.516	2.407	2.761
1	Invasive	2.61	2.647	2.511	2.843	2.721
1	Invasive	1.471	1.46	1.311	2.45	1.8
1	Invasive	1.432	1.418	1.403	1.513	1.694
1	Invasive	1.417	1.526	1.441	2.074	1.972
1	Invasive	2.947	2.693	2.326	1.889	2.256
1	---	3.024	2.522	2.44	1.784	2.74
1	Invasive	3.042	2.039	2.746	1.628	2.388
1	---	3.908	3.213	2.895	1.988	3.318
1	Others	3.931	3.439	2.993	1.817	3.058
1	Others	3.927	3.085	2.969	2.323	3.159
1	Invasive	1.318	1.374	1.282	2.014	1.55
1	Invasive	1.302	1.38	1.287	1.58	1.433
1	Invasive	1.303	1.328	1.287	1.685	1.346
1	Invasive	2.488	1.607	2.131	2.272	2.653
1	Invasive	2.499	1.234	1.287	1.947	2.517
1	Invasive	2.502	1.417	1.993	2.368	2.587
1	Invasive	2.393	2.738	2.194	2.899	2.583
1	Invasive	2.399	2.644	2.26	2.323	2.538
1	Invasive	2.393	2.63	2.319	2.572	2.468
1	Invasive	1.47	1.593	1.432	2.446	1.772
1	---	1.471	1.56	1.407	2.02	1.776
1	Invasive	1.478	1.686	1.446	2.409	1.647
1	Invasive	2.786	2.002	2.496	1.985	2.466
1	Invasive	2.811	1.871	2.437	1.24	2.46
1	---	2.853	2.481	2.166	2.45	2.094
1	Invasive	1.116	1.233	1.245	1.814	1.102
1	Invasive	1.118	1.354	1.303	2.479	1.031
1	Invasive	1.117	1.26	1.198	2.284	1.049
1	Invasive	1.601	2.223	2.258	2.086	2.081
1	Invasive	1.549	2.159	1.933	2.074	2.027
1	Invasive	1.555	2.04	2.386	2.361	2.122
1	Invasive	1.61	2.579	2.344	2.275	2.034
1	Invasive	1.598	1.91	2.093	2.222	1.63
1	Invasive	1.595	2.217	1.961	2.006	1.692
1	---	1.577	2.035	1.942	2.646	1.682
1	Others	4.614	1.789	3.123	2.01	3.61
1	Others	4.653	3.362	3.099	1.971	4.399
1	Others	4.681	3.954	3.161	2.334	4.5
1	Invasive	1.632	1.931	1.802	2.273	1.717
1	---	1.616	2.344	1.809	2.191	1.776
1	Invasive	1.652	2.147	2.099	2.196	1.977
1	---	3.2	2.665	1.999	2.81	3.01
1	Others	3.197	2.636	2.204	2.211	2.971
1	Others	3.239	2.831	2.072	2.426	2.902
1	Others	3.756	4.688	3.868	2.322	3.161
1	---	3.768	4.623	3.803	2.104	3.116
1	Others	3.793	4.541	3.859	2.746	3.239
1	Invasive	2.232	2.501	2.158	2.143	2.456
1	Invasive	2.222	2.515	2.102	2.176	2.305
1	Invasive	2.213	2.362	2.176	2.268	2.113
1	---	2.745	2.611	2.708	2.212	3.269
1	Invasive	2.715	2.569	2.697	1.929	3.269
1	Invasive	2.74	3.026	2.946	1.858	2.694
1	Invasive	2.756	2.928	3.192	2.32	3.003
1	Invasive	2.77	3.015	2.973	2.063	2.925
1	Invasive	2.775	2.962	3.214	2.185	2.855
1	Invasive	2.027	1.909	1.496	2.083	2.575
1	Invasive	2.074	1.703	1.635	2.745	2.483
1	Invasive	2.054	1.813	1.466	2.491	2.454
1	Invasive	2.004	1.534	1.593	1.832	2.068
1	Invasive	2.002	1.411	1.289	2.486	1.914
1	Invasive	1.766	1.838	1.662	2.25	2.337
1	Invasive	1.751	1.817	1.577	2.304	2.257
1	Invasive	1.75	1.832	1.651	2.138	2.216
1	Invasive	1.488	2.391	3.568	2.416	2.351
1	Invasive	1.526	2.049	2.865	2.209	1.903
1	---	1.481	2.187	2.022	1.956	1.87
1	---	1.506	1.876	2.994	2.512	1.765
1	Invasive	0.505	1.689	0.706	2.556	1.015
1	Invasive	0.508	1.325	0.887	2.428	0.958
1	Invasive	0.567	1.387	0.99	1.919	0.858
1	Invasive	3.4	3.113	3.4	2.416	2.848
1	Others	3.434	3.138	3.319	2.359	2.742
1	Others	3.389	2.937	3.497	1.935	3.155
1	Invasive	1.751	2.904	2.482	2.594	1.909
1	Invasive	1.742	2.457	2.234	2.731	2.059
1	Invasive	1.74	2.894	2.088	3.067	2.164
1	Others	3.099	2.566	2.34	2.191	3.125
1	Others	3.107	2.786	2.722	2.013	2.92
1	Others	3.12	2.892	2.772	2.082	2.391
1	---	1.533	1.855	1.64	1.954	1.948
1	Invasive	1.535	1.683	1.752	2.18	1.822
1	---	1.552	1.698	1.652	2.002	1.95
1	Invasive	1.55	1.786	1.775	2.344	1.728
1	Invasive	1.81	1.91	1.905	1.699	2.078
1	Invasive	1.811	1.924	1.863	2.194	2.023
1	Invasive	1.82	2.075	1.953	2.412	2.085
1	Invasive	2.059	2.46	2.11	2.23	2.193
1	Invasive	2.054	2.273	2.082	1.955	2.226
1	Invasive	2.065	2.449	2.287	2.475	2.18
1	---	0.715	1.22	0.786	2.124	0.922
1	---	0.694	1.116	0.781	2.876	0.843
1	Invasive	0.714	1.002	0.844	1.909	0.825
1	Invasive	0.612	1.166	1.032	2.17	0.873
1	Invasive	0.589	1.389	0.762	2.17	0.87
1	Invasive	0.581	1.221	0.891	2.285	0.702
1	Invasive	2.26	1.825	1.294	2.455	2.05
1	---	2.268	1.943	1.736	1.953	2.149
1	Invasive	2.268	1.318	1.278	1.77	1.867
1	---	2.228	1.879	1.259	1.593	1.788
1	Invasive	2.224	1.63	1.96	2.517	1.802
1	Invasive	2.259	1.566	1.231	2.405	2.249
1	Invasive	2.158	2.132	2.108	2.423	2.069
1	Invasive	2.15	2.13	2.084	2.078	2.079
1	Invasive	2.132	2.29	2.259	2.526	1.994
1	Invasive	1.96	2.657	2.498	2.782	1.299
1	Invasive	1.951	2.526	2.354	3.192	1.252
1	---	2.038	2.583	2.486	2.623	1.273
1	Invasive	1.968	2.39	2.59	1.97	1.184
1	Others	3.917	3.338	3.171	2.67	4.253
1	Others	3.931	2.915	1.936	3.053	4.136
1	Others	3.924	2.829	1.994	2.276	3.944
1	Invasive	1.788	1.553	1.556	2.374	1.87
1	Invasive	1.777	1.594	1.584	2.517	1.874
1	Invasive	1.786	1.611	1.591	2.154	1.877
1	---	1.261	1.275	1.498	2.406	1.532
1	Invasive	1.292	1.277	1.562	2.165	1.541
1	Invasive	1.301	1.365	1.395	2.142	1.271
1	Invasive	1.307	1.443	1.482	2.392	1.203
1	Invasive	1.309	1.407	1.584	2.15	1.21
1	Invasive	1.291	1.361	1.392	2.431	1.208
1	Invasive	1.671	1.741	1.332	1.909	1.522
1	Invasive	1.687	1.755	1.505	2.307	1.568
1	Invasive	1.672	2.046	1.653	2.204	2.139
1	Others	3.372	2.746	2.854	2.331	3.231
1	Others	3.357	2.556	2.331	2.201	3.135
1	Others	3.4	2.864	2.086	1.693	3.048
1	Invasive	2.428	1.462	1.085	2.555	2.223
1	Invasive	2.432	1.463	0.815	2.098	2.23
1	Invasive	2.295	1.131	1.768	2.286	0.99
1	Invasive	1.623	2.122	2.274	2.057	1.85
1	Invasive	1.599	2.096	1.787	2.199	1.901
1	Invasive	1.58	2.327	2.094	2.85	1.818
1	Invasive	1.548	1.775	1.604	2.593	1.45
1	Invasive	1.555	1.663	1.66	2.328	1.426
1	---	1.541	1.676	1.636	2.701	1.304
1	Invasive	2.642	1.983	2.045	2.368	1.568
1	Invasive	2.511	1.965	1.854	2.701	1.713
1	Invasive	2.498	1.507	2.136	2.184	1.705
1	Others	3.31	3.106	3.097	1.965	3.715
1	Others	3.292	2.991	2.646	2.127	3.665
1	Others	3.327	3.016	2.952	2.044	3.538
1	---	2.534	2.106	1.921	2.352	2.477
1	Invasive	2.534	2.284	1.562	2.171	2.541
1	Invasive	2.532	2.039	1.763	2.302	2.577
1	Invasive	2.801	2.528	2.543	2.099	2.827
1	Invasive	2.8	2.296	2.238	2.967	2.799
1	---	2.8	2.668	2.342	2.544	2.814
1	Invasive	1.871	2.14	1.926	2.442	1.797
1	Invasive	1.87	2.157	2.014	2.25	1.822
1	Invasive	1.87	2.171	2.071	1.973	1.892
1	Invasive	0.637	1.16	0.626	2.103	1.124
1	Invasive	0.67	1.258	0.621	2.459	1.058
1	Invasive	0.608	1.086	0.782	2.206	0.946
1	Invasive	1.947	2.008	2.01	2.178	1.97
1	Invasive	1.949	2.036	1.982	2.265	1.998
1	---	1.943	2.098	2.001	2.43	2.021
1	Invasive	0.864	1.213	0.796	1.984	0.908
1	Invasive	0.86	1.08	0.791	2.086	0.916
1	Invasive	0.852	1.39	0.851	2.074	0.984
1	Others	3.737	3.379	2.852	2.215	2.966
1	Others	3.71	3.181	3.184	3.732	2.977
1	Others	3.77	3.466	3.045	2.396	2.902
1	Invasive	0.413	1.146	0.557	1.753	0.907
1	Invasive	0.484	1.357	0.827	2.356	0.996
1	---	0.38	0.89	0.604	1.922	0.888
1	Invasive	0.374	1.181	0.574	2.539	0.928
1	Invasive	1.71	1.299	1.212	1.666	1.521
1	Invasive	1.782	1.142	1.49	1.966	1.522
1	Invasive	1.748	1.279	1.238	2.067	1.433
1	Invasive	2.354	2.334	2.247	2.594	2.61
1	Invasive	2.339	2.343	2.283	2.381	2.612
1	Invasive	2.353	2.419	2.368	2.294	2.538
1	Invasive	1.911	2.765	2.088	2.099	2.411
1	Invasive	1.92	2.636	2.088	2.407	2.401
1	Invasive	1.945	2.836	2.165	2.408	3.237
1	Invasive	1.642	1.719	1.607	2.484	2.017
1	Invasive	1.662	1.754	1.642	2.296	1.919
1	Invasive	1.655	1.736	1.649	1.941	1.858
1	Invasive	1.647	1.744	1.519	2.115	1.766
1	Invasive	1.648	1.774	1.537	2.334	1.615
1	Invasive	1.64	1.888	1.749	2.339	1.517
1	Invasive	1.988	1.614	1.686	2.256	1.872
1	Invasive	2.044	1.664	1.957	1.748	1.588
1	Invasive	1.964	1.676	1.849	2.359	1.578
1	Invasive	1.486	1.773	1.564	2.017	1.693
1	Invasive	1.484	1.488	1.347	2.116	1.701
1	Invasive	1.478	1.501	1.465	2.295	1.674
1	Invasive	2.908	1.153	1.679	2.179	2.386
1	Others	2.903	1.577	1.574	1.962	2.151
1	Invasive	2.926	1.284	1.296	2.499	2.119
1	Invasive	2.968	2.004	1.496	2.266	2.093
1	Invasive	1.92	2.922	2.96	2.33	1.896
1	Invasive	1.908	2.842	2.466	2.116	2.125
1	Invasive	1.92	4.158	3.022	1.82	1.876
1	---	1.924	4.11	2.755	1.999	2.171
1	Invasive	2.048	2.675	2.155	2.382	1.988
1	Invasive	2.066	2.522	2.344	2.296	1.889
1	Invasive	2.052	2.579	2.217	2.485	2.066
1	Invasive	1.467	1.438	1.344	2.253	1.211
1	Invasive	1.493	1.437	1.209	2.379	1.17
1	Invasive	1.462	1.473	1.323	2.232	1.242
1	Invasive	2.266	2.402	2.302	1.976	2.27
1	Invasive	1.716	1.561	1.661	2.943	1.639
1	Invasive	1.715	1.396	1.213	2.113	1.602
1	Invasive	1.723	1.37	1.461	2.141	1.647
1	Invasive	1.724	1.429	1.51	2.395	1.311
1	Invasive	2.561	2.334	2.149	2.188	2.08
1	Invasive	2.522	2.406	1.764	2.083	2.062
1	---	2.409	2.345	2.173	2.037	2.068
1	Invasive	2.495	2.576	2.334	2.318	2.728
1	Invasive	2.5	2.232	2.14	2.045	2.67
1	Invasive	2.488	2.207	2.086	1.777	2.756
1	Invasive	2.484	2.297	2.267	1.641	2.684
1	Others	5.76	4.2	3.073	2.18	4.746
1	Others	5.912	3.689	2.098	1.955	4.515
1	Others	5.779	4.811	1.805	1.946	4.41
1	Invasive	2.223	2.184	2.056	1.947	1.832
1	---	2.18	2.151	1.975	2.567	1.893
1	Invasive	2.246	2.203	2.028	2.22	1.849
1	Invasive	1.817	1.639	1.439	2.767	1.764
1	Invasive	1.828	1.444	1.437	2.413	1.714
1	Invasive	1.813	1.668	1.657	2.232	1.743
1	Invasive	1.366	1.529	1.405	2.495	1.382
1	---	2.089	2.402	2.284	2.514	1.749
1	Invasive	2.074	2.296	2.164	2.447	1.817
1	Invasive	2.082	2.361	2.303	2.585	1.816
1	Invasive	2.098	2.136	2	2.165	1.972
1	Invasive	2.096	2.141	2.034	1.858	1.965
1	Invasive	2.111	2.354	2.133	2.993	1.907
1	Invasive	2.25	1.577	2.023	2.626	2.041
1	---	2.262	1.618	1.736	2.435	2.08
1	Invasive	2.26	1.797	1.821	2.244	2.268
1	Others	4.394	2.935	1.966	2.061	4.336
1	Others	4.407	3.104	2.418	2.691	4.277
1	Others	4.389	3.639	3.408	2.925	4.487
1	Invasive	1.453	1.342	1.228	1.881	1.411
1	Invasive	1.451	1.256	1.307	1.969	1.4
1	Invasive	1.45	1.28	1.21	1.786	1.422
1	Others	4.323	3.453	3.7	2.823	3.64
1	Others	4.314	3.323	2.862	2.163	3.577
1	Others	4.36	3.744	3.411	2.408	2.971
1	---	1.97	2.052	2.006	2.482	2.178
1	Invasive	1.962	2.075	1.974	2.264	2.186
1	Invasive	1.971	1.996	1.956	2.073	2.215
1	Invasive	0.684	1.325	1.187	2.419	1.104
1	Invasive	0.683	1.714	1.27	2.452	1.006
1	Invasive	0.702	1.46	1.229	2.005	0.913
1	Others	2.873	1.922	2.117	2.607	1.963
1	Others	2.757	2.121	2.098	2.176	2.009
1	Others	2.783	1.766	2.06	2.518	2
1	Invasive	0.683	1.062	0.771	2.078	0.945
1	Invasive	0.667	1.16	0.802	2.125	0.904
1	Invasive	0.705	1.617	0.912	2.365	0.963
1	Invasive	1.981	1.461	1.761	2.114	1.589
1	Invasive	1.94	1.286	1.379	2.283	1.529
1	Invasive	1.989	1.601	1.425	2.208	1.42
1	Invasive	1.923	1.987	1.692	2.515	1.885
1	Invasive	1.922	2.106	1.808	2.035	2.076
1	Invasive	1.922	2.106	1.739	2.345	2.045
1	---	1.527	1.511	0.917	2.444	1.282
1	---	1.566	1.509	0.802	2.103	1.24
1	Invasive	1.552	1.53	0.822	2.401	1.385
1	Invasive	1.549	1.537	1.038	1.722	1.309
1	Invasive	0.842	1.316	0.784	1.859	1.075
1	Invasive	0.79	1.089	0.781	2.093	1.013
1	Invasive	0.795	1.544	0.747	1.777	1.019
1	---	0.799	1.43	0.798	1.68	0.997
1	Invasive	2.354	2.377	2.342	1.965	2.436
1	Invasive	2.342	2.357	2.334	1.88	2.415
1	Invasive	2.342	2.377	2.436	1.917	2.393
1	Invasive	2.06	1.622	1.808	1.764	1.965
1	Invasive	2.072	1.668	1.681	3.414	1.933
1	Invasive	2.072	1.788	1.761	2.921	1.911
1	Invasive	1.094	1.61	1.456	2.374	1.496
1	---	1.025	1.335	1.629	2.556	1.422
1	Invasive	1.061	1.573	1.627	2.506	1.203
1	Invasive	0.996	1.404	1.379	2.142	0.977
1	Invasive	1	1.475	1.437	2.034	0.968
1	Invasive	0.998	1.512	1.751	2.565	0.99
1	Others	4.054	3.503	3.404	2.151	3.856
1	---	4.073	3.497	3.044	2.062	3.757
1	Others	4.111	3.578	3.417	2.195	3.594
1	Invasive	1.843	1.707	1.728	2.304	1.721
1	Invasive	1.821	1.679	1.516	2.072	1.693
1	Invasive	1.831	1.708	1.703	1.875	1.751
1	Invasive	2.655	2.989	2.775	2.268	2.362
1	---	2.627	2.988	2.929	2.338	2.335
1	Invasive	2.652	2.942	2.865	2.031	2.613
1	Invasive	1.379	1.475	1.452	2.429	1.348
1	Invasive	1.381	1.498	1.535	2.505	1.41
1	Invasive	1.378	1.492	1.438	2.074	1.364
1	Invasive	1.379	1.543	1.599	1.594	1.374
1	Invasive	0.755	1.263	0.952	2.743	0.743
1	---	0.757	1.365	1.062	2.648	0.693
1	---	0.751	1.382	0.84	2.339	0.701
1	---	2.045	1.67	1.854	2.054	2.324
1	Invasive	1.932	1.682	1.82	2.117	3.162
1	Invasive	1.904	1.68	1.768	1.939	2.923
1	Invasive	1.14	1.729	1.466	2.334	1.49
1	Invasive	1.174	1.742	1.333	2.354	1.523
1	Invasive	1.101	1.731	1.446	1.992	1.516
1	Invasive	2.41	1.923	2.052	2.018	2.147
1	Invasive	2.429	1.989	1.943	2.321	2.148
1	Invasive	1.26	1.301	1.045	2.155	1.135
1	Invasive	1.285	1.288	0.767	2.049	1.145
1	Invasive	1.266	1.353	0.873	1.909	1.214
1	---	1.256	1.309	1.058	2.057	1.052
1	Invasive	1.713	2.421	3.119	2.456	2.085
1	Invasive	1.722	2.186	2.181	1.568	2.073
1	Invasive	1.705	3.153	2.231	2.318	1.91
1	Invasive	1.698	2.467	2.448	1.838	1.887
1	Invasive	1.224	1.747	1.67	2.136	1.491
1	---	1.204	1.806	1.499	1.973	1.402
1	Invasive	2.367	2.758	2.424	2.234	2.779
1	Invasive	2.385	2.593	2.419	2.236	2.865
1	Invasive	2.386	2.694	2.514	2.343	2.532
1	Invasive	2.389	2.725	2.29	2.039	2.316
1	Invasive	1.841	2.04	1.959	1.998	1.868
1	Invasive	1.837	1.977	1.901	2.24	1.842
1	Invasive	1.833	2.033	1.927	2.116	2.013
1	Invasive	1.742	1.608	1.534	1.956	1.402
1	---	1.836	1.646	1.465	2.094	1.379
1	Invasive	1.816	1.655	1.645	2.237	1.254
1	Invasive	2.053	2.747	2.365	2.355	2.372
1	Invasive	2.026	2.954	2.145	2.488	2.037
1	Invasive	2.016	2.605	2.299	2.584	2.205
1	Invasive	1.999	2.383	2.201	2.047	2.446
1	Others	3.815	3.332	1.904	2.378	2.954
1	Others	3.809	3.126	1.954	1.877	3.054
1	Others	3.866	3.231	3.142	2.505	3.189
1	Invasive	1.825	2.49	2.182	2.441	2.052
1	---	1.819	2.47	2.059	2.223	2.009
1	---	1.84	2.162	2.365	1.335	2.035
1	Invasive	2.66	1.386	2.044	2.522	3.098
1	Invasive	2.638	2.127	2.084	2.214	3.008
1	Invasive	2.615	2.047	2.138	2.408	2.23
1	Invasive	2.426	2.983	2.34	2.297	2.142
1	---	2.441	2.842	2.441	2.518	2.206
1	Invasive	2.46	2.993	2.302	2.406	2.069
1	Others	4.77	3.333	2.929	2.119	4.866
1	Others	4.759	4.083	4.019	2.479	4.965
1	Others	4.758	3.995	4.301	2.261	4.664
1	Invasive	1.761	2.192	1.863	1.942	2.381
1	Invasive	1.796	2.104	1.879	2.25	2.319
1	---	1.786	2.204	1.896	1.964	2.274
1	Others	2.61	2.162	2.004	2.413	2.878
1	Invasive	2.588	2.16	2.034	1.834	2.843
1	Invasive	2.611	2.255	2.173	2.523	3.296
1	Others	2.853	2.331	2.454	1.785	2.516
1	Invasive	2.842	2.409	2.699	1.972	2.504
1	---	2.879	2.706	2.568	2.384	2.649
1	Invasive	1.185	1.664	1.505	2.403	1.629
1	Invasive	1.232	1.629	1.51	2.583	1.442
1	Invasive	1.27	1.541	1.406	2.971	1.575
1	Invasive	1.259	1.58	1.474	2.326	1.346
1	---	4.504	2.251	2.46	2.08	4.451
1	Others	4.507	3.493	3.15	2.112	4.459
1	Others	4.535	3.013	2.593	2.781	3.489
1	Invasive	2.76	2.937	3.282	2.129	2.293
1	Invasive	2.742	2.977	2.928	2.543	2.306
1	Others	2.812	2.909	2.831	1.692	2.517
1	Others	2.797	3.043	2.872	2.274	2.566
1	Invasive	1.807	2.352	1.952	2.06	1.377
1	Invasive	1.785	2.258	1.87	1.931	1.301
1	Others	3.052	2.67	2.251	2.21	3.101
1	Invasive	3.048	2.823	2.455	2.05	3.115
1	Invasive	3.051	2.533	2.431	2.035	3.018
1	Invasive	1.024	1.308	1.433	2.31	0.929
1	Invasive	1.028	1.348	1.489	2.104	0.963
1	---	1.05	1.335	1.226	2.155	0.851
1	Invasive	1.655	1.319	0.554	2.369	1.479
1	Invasive	1.643	1.382	0.9	2.423	1.374
1	Invasive	1.67	1.459	0.447	1.963	1.37
1	Invasive	1.452	2.056	1.86	2.816	1.753
1	---	1.451	1.97	1.841	2.254	1.683
1	Invasive	1.467	2.896	2.288	3.29	1.544
1	Invasive	1.477	1.817	1.694	2.118	1.473
1	---	1.489	1.763	1.964	2.395	1.048
1	Invasive	1.52	1.749	1.73	2.494	0.936
1	Invasive	1.298	1.541	1.878	2.105	1.806
1	Invasive	1.321	1.723	1.883	2.053	1.791
1	Invasive	1.319	1.785	1.538	2.203	1.771
1	Invasive	1.539	1.827	1.955	2.483	1.704
1	---	1.546	1.75	1.791	2.183	1.668
1	Invasive	1.534	1.975	1.924	2.115	1.725
1	Invasive	1.84	1.92	1.923	2.337	2.502
1	Invasive	1.881	1.985	1.914	2.003	2.337
1	Invasive	1.866	2.034	2.003	1.904	2.635
1	---	3.113	2.405	2.766	1.928	2.662
1	---	3.084	2.073	2.057	1.811	2.736
1	Others	3.1	1.923	2.429	2.277	2.567
1	Invasive	1.755	1.38	1.265	1.844	1.936
1	Invasive	1.751	1.355	1.541	2.4	1.586
1	Invasive	1.743	1.509	1.591	2.279	1.621
1	Invasive	1.76	1.602	1.609	2.299	1.589
1	Invasive	2.039	1.579	1.354	2.087	2.009
1	---	2.041	1.6	1.786	2.001	2.005
1	Invasive	2.038	1.789	1.33	2.093	1.965
1	Invasive	2.542	2.351	2.387	1.906	2.636
1	Others	2.522	2.295	2.459	1.577	2.771
1	Others	2.557	2.335	2.596	2.383	2.741
1	Invasive	1.267	1.433	1.36	3.297	1.075
1	---	1.25	1.424	1.396	3.003	1.061
1	Invasive	1.267	1.419	1.414	2.081	0.996
1	Invasive	1.625	1.506	1.741	2.63	1.61
1	Invasive	1.625	1.506	1.671	2.579	1.627
1	Invasive	1.625	1.535	1.721	2.468	1.626
1	---	1.952	1.463	1.673	1.545	1.894
1	Invasive	1.95	1.636	1.808	2.06	1.974
1	Invasive	1.943	1.425	1.612	2.167	1.646
1	Invasive	2.196	2.624	2.223	2.141	2.02
1	Invasive	2.194	2.524	2.244	2.515	2.134
1	Invasive	2.174	2.454	2.256	2.094	1.83
1	---	3.304	3.073	3.058	2.807	4.111
1	Others	3.386	2.873	2.945	2.68	3.586
1	Invasive	3.371	3.019	2.994	2.746	3.304
1	Invasive	2.801	2.625	2.43	2.738	2.768
1	Invasive	1.557	2.284	1.909	2.011	1.909
1	Invasive	1.509	2.464	2.214	1.835	1.816
1	Invasive	1.54	2.643	1.742	2.17	1.537
1	Invasive	1.79	1.936	1.989	2.058	2.252
1	Invasive	1.768	2.173	1.9	2.173	2.084
1	Invasive	1.826	2.137	1.958	2.323	2.058
1	Invasive	2.547	2.408	2.056	2.294	2.475
1	Invasive	2.51	2.404	2.36	2.12	2.063
1	Invasive	2.547	2.396	2.243	2.326	2.64
1	Invasive	3.198	3.417	3.231	2.208	3.092
1	Others	3.23	3.384	3.101	1.719	2.648
1	Others	3.228	3.893	3.426	1.955	3.03
1	Others	3.209	3.465	3.329	2.194	2.769
1	---	1.456	1.538	1.535	1.747	1.631
1	---	1.473	1.582	1.526	2.12	1.773
1	---	1.475	1.555	1.533	2.067	1.612
1	Invasive	2.275	2.497	2.159	2.806	2.395
1	Invasive	2.274	2.439	2.142	2.642	2.094
1	Invasive	2.278	2.435	2.129	2.101	2.351
1	Invasive	2.278	2.458	2.093	2.468	2.253
1	Invasive	2.535	1.555	2.079	2.158	1.756
1	Invasive	2.656	1.572	1.266	2.901	1.59
1	Invasive	2.611	1.45	0.889	3.25	1.338
1	Invasive	2.099	2.246	2.153	2.803	1.838
1	Invasive	2.115	2.242	2.125	2.066	1.774
1	Invasive	2.082	2.299	2.198	3.274	1.667
1	Invasive	1.917	2.595	2.651	2.306	1.849
1	Invasive	1.912	2.559	2.502	2.163	1.843
1	Invasive	1.916	2.399	2.275	2.421	1.994
1	Invasive	2.37	2.888	2.492	1.911	2.175
1	Invasive	2.358	2.813	2.643	2.016	2.178
1	Invasive	2.374	3.196	2.521	2.117	2.177
1	---	2.346	3.114	2.607	2.526	2.115
1	Invasive	2.836	1.79	1.571	2.514	2.768
1	Invasive	2.83	1.592	1.284	2.124	3.206
1	Invasive	2.831	2.291	2.082	2.553	2.624
1	Others	4.55	3.543	2.695	1.795	4.56
1	Others	4.553	3.288	3.566	2.234	4.509
1	Others	4.557	3.094	2.649	2.529	4.685
1	Others	4.543	3.842	2.604	2.918	4.04
1	Others	4.523	3.184	3.75	2.924	4.197
1	Others	4.583	3.562	2.776	2.337	3.42
1	Invasive	2.572	2.534	2.752	2.188	2.57
1	Invasive	2.57	2.507	2.803	2.243	2.497
1	Invasive	2.594	2.65	3.348	2.016	2.786
1	Others	2.676	2.582	2.563	2.22	2.59
1	Invasive	2.675	2.618	2.553	2.347	2.683
1	Invasive	2.747	2.78	2.486	2.254	2.215
1	Invasive	2.377	2.516	2.503	2.289	2.584
1	Invasive	2.376	2.539	2.638	2.267	2.598
1	---	2.347	2.55	2.983	2.816	2.459
1	Invasive	2.961	2.992	2.762	2.687	2.556
1	Others	2.948	2.978	2.648	1.921	2.427
1	Invasive	2.91	3.015	2.63	2.44	2.568
1	Invasive	2.039	2.467	2.218	3.103	1.776
1	Invasive	2.031	2.432	2.172	2.096	1.85
1	---	2.043	2.532	2.447	2.601	1.771
1	Invasive	1.499	1.502	1.677	1.978	1.569
1	Invasive	1.503	1.484	1.583	2.3	1.576
1	Invasive	1.495	1.547	1.709	2.881	1.545
1	Invasive	2.882	2.453	2.496	2.384	2.285
1	Invasive	2.928	2.212	2.56	2.224	2.333
1	Invasive	2.928	2.515	1.936	2.155	2.303
1	Invasive	1.631	1.502	1.521	1.845	1.93
1	Invasive	1.622	1.467	1.568	1.976	1.844
1	---	1.645	1.481	1.616	2.092	1.827
1	Invasive	1.6	2.271	1.91	1.971	2.037
1	Invasive	1.615	2.158	1.973	2.123	1.934
1	Invasive	1.588	2.164	1.702	2.173	1.958
1	Invasive	1.59	2.057	1.882	2.075	1.838
1	Others	3.428	2.15	2.983	2.756	3.844
1	Others	3.427	2.566	2.511	2.88	3.672
1	Others	3.425	2.369	2.912	2.194	3.391
1	---	3.443	2.331	3.428	2.818	3.16
1	---	3.411	2.493	3.365	2.187	3.149
1	Others	3.438	2.864	3.547	2.186	3.076
1	---	2.146	2.422	2.186	2.212	2.33
1	Invasive	2.155	2.714	2.178	2.878	2.301
1	Invasive	2.151	2.947	2.252	2.176	2.081
1	Invasive	1.744	2.185	2.031	2.468	2.046
1	Invasive	1.75	2.309	1.876	2.237	2.047
1	Invasive	1.736	2.703	2.251	2.155	2.022
1	Invasive	1.953	2.365	2.095	2.183	2.061
1	Invasive	1.966	2.321	2.146	2.002	2.033
1	Invasive	1.958	2.33	2.279	2.358	2.036
1	Invasive	1.716	2.354	1.726	1.871	1.746
1	Invasive	1.715	2.264	1.702	2.334	1.685
1	---	1.716	2.154	1.675	2.07	1.671
1	Invasive	2.213	2.305	2.11	1.982	2.08
1	Invasive	2.234	2.261	2.196	2.662	2.135
1	Invasive	2.222	2.581	2.203	2.275	2.17
1	---	1.897	2.175	2.019	1.992	1.91
1	---	1.898	2.267	1.961	2.798	1.869
1	Invasive	1.896	2.243	2.027	1.979	1.873
1	Invasive	1.896	2.28	1.992	2.227	1.86
1	Invasive	1.701	3.419	2.133	2.29	2.466
1	Invasive	1.795	2.451	2.164	2.497	2.442
1	Invasive	1.718	3.403	2.53	2.389	2.412
1	Invasive	2.501	2.107	2.254	2.615	2.574
1	Invasive	2.495	1.663	2.044	2.653	2.592
1	Invasive	1.529	1.525	1.227	2.508	1.262
1	Invasive	1.56	1.495	1.035	2.411	1.082
1	Invasive	1.544	1.513	1.306	2.517	0.999
1	Invasive	2.967	3.529	3.442	2.355	2.899
1	Others	2.977	3.309	3.3	2.342	2.918
1	Invasive	2.98	3.574	3.235	2.338	2.85
1	Invasive	2.975	3.507	3.183	2.301	2.859
1	Invasive	0.821	1.386	0.795	2.37	0.774
1	Invasive	0.828	1.3	0.801	2.1	0.763
1	---	0.824	1.108	0.779	1.992	0.787
1	Invasive	0.819	1.44	0.873	2.335	0.765
1	Invasive	0.93	1.261	1.021	1.949	0.941
1	Invasive	0.931	1.401	1.097	2.02	0.919
1	Invasive	0.932	1.528	1.004	1.949	0.967
1	Invasive	1.837	1.706	1.666	2.239	1.353
1	---	1.815	1.739	1.688	2.452	1.372
1	Invasive	1.797	1.75	1.739	2.732	1.363
1	Invasive	2.368	2.73	2.455	2.525	1.887
1	---	2.398	2.605	2.617	2.464	1.879
1	Invasive	2.359	2.694	2.593	2.727	1.843
1	Invasive	2.612	1.598	1.737	2.038	2.206
1	Invasive	2.575	1.068	2.023	2.505	2.064
1	Invasive	2.563	1.489	1.533	2.507	2.282
1	Invasive	3.067	2.869	2.292	2.43	2.795
1	Others	3.036	2.88	2.633	2.541	2.582
1	Others	3.097	2.764	2.838	3.074	2.484
1	Invasive	1.223	1.477	1.054	2.456	1.043
1	---	1.214	1.423	0.846	1.896	1.022
1	Invasive	1.207	1.239	0.389	1.955	1.109
1	Invasive	1.482	1.369	1.58	2.59	1.174
1	---	1.474	1.364	1.728	2.601	1.185
1	Invasive	1.496	1.459	1.567	2.15	1.174
1	Invasive	1.351	1.572	1.646	3.237	1.367
1	Invasive	1.358	1.482	1.459	2.6	1.301
1	Invasive	1.367	1.487	1.511	2.441	1.16
1	Invasive	1.869	1.629	1.428	2.412	2.278
1	Invasive	1.825	1.478	1.664	2.205	2.012
1	Invasive	1.837	1.605	1.571	1.869	1.887
1	Invasive	1.198	1.596	1.496	2.025	1.2
1	Invasive	1.198	1.484	1.44	2.216	1.2
1	Invasive	1.186	1.48	1.781	2.399	1.067
1	Invasive	1.652	1.735	1.634	2.622	1.801
1	Invasive	1.67	1.697	1.636	2.15	1.782
1	Invasive	1.648	1.67	1.68	1.921	1.489
1	Invasive	2.053	3.121	2.28	2.052	2.002
1	Invasive	2.066	2.731	2.234	2.78	1.958
1	Invasive	2.063	3.044	2.255	2.248	1.869
1	Invasive	1.86	2.092	1.936	2.395	1.34
1	Invasive	1.92	2.136	1.966	2.537	1.511
1	Invasive	1.935	2.196	1.977	2.298	1.411
1	---	1.956	2.264	1.995	2.187	1.507
1	Invasive	1.942	1.645	1.781	1.852	2.09
1	Invasive	1.94	1.501	1.717	2.725	2.156
1	Invasive	1.943	1.632	1.724	2.178	1.874
1	Invasive	2.404	2.804	2.479	2.813	2.39
1	Invasive	2.411	2.759	2.445	3.417	2.319
1	Invasive	2.392	2.897	2.447	3.274	2.095
1	Invasive	1.448	1.559	2.129	2.122	1.912
1	Invasive	1.444	1.615	1.715	3.173	1.607
1	Invasive	1.437	1.687	1.779	2.727	1.701
1	---	1.466	1.653	1.726	2.437	1.592
1	Invasive	1.321	1.224	1.18	1.819	1.503
1	Invasive	1.334	1.247	1.154	1.997	1.512
1	Invasive	1.324	1.306	1.269	2.05	1.548
1	Invasive	2.16	2.089	1.809	2.26	2.145
1	Invasive	2.156	1.936	1.823	3.362	2.029
1	Invasive	2.15	2.027	1.992	2.765	2.286
1	Invasive	0.953	1.323	1.433	2.32	1.624
1	Invasive	1.066	1.433	1.174	1.972	1.56
1	Invasive	0.992	1.536	1.166	2.138	1.618
1	Invasive	1.287	1.368	1.418	1.532	1.28
1	---	1.279	1.444	1.364	1.884	1.336
1	Invasive	1.293	1.427	1.468	2.294	1.374
1	Invasive	0.967	1.497	1.388	2.678	1.147
1	Invasive	0.983	1.568	1.474	2.426	1.224
1	Invasive	0.979	1.292	1.324	2.374	1.177
1	---	2.222	2.183	2.12	2.277	1.76
1	Invasive	2.203	2.195	2.101	2.202	1.9
1	Invasive	2.198	2.396	2.206	2.568	1.774
1	Invasive	1.787	2.167	1.862	2.234	1.91
1	Invasive	1.795	1.924	1.853	1.961	1.903
1	Invasive	1.72	2.262	1.918	1.648	2.401
1	Invasive	1.852	2.09	1.914	2.487	1.769
1	Invasive	1.848	2.093	1.876	1.923	1.779
1	Invasive	1.855	1.988	2.076	2.379	1.935
1	---	3.514	2.919	2.216	1.825	2.736
1	Others	3.573	2.359	2.317	2.511	2.73
1	Others	3.497	2.624	1.88	2.214	2.637
1	Invasive	2.512	3.031	2.787	2.017	2.142
1	Invasive	2.544	3.106	2.736	2.091	2.21
1	---	2.546	2.977	2.9	2.167	2.284
1	Invasive	2.527	3.279	3.005	2.299	2.273
1	Invasive	1.965	2.023	1.996	2.158	1.671
1	Invasive	1.983	2.066	2.017	1.741	1.721
1	Invasive	1.96	2.079	2.137	1.973	1.727
1	Invasive	2.241	1.713	1.831	2.093	2.055
1	Invasive	2.2	1.936	1.686	2.465	2.033
1	Invasive	2.203	2.055	1.657	2.779	1.957
1	---	2.93	2.522	2.243	2.128	2.779
1	Invasive	2.923	2.767	2.206	2.128	2.89
1	Others	2.915	2.601	2.151	2.178	2.833
1	Invasive	1.913	2.027	2.006	2.147	1.917
1	Invasive	1.91	2.095	2	2.193	1.943
1	Invasive	1.905	2.194	1.987	2	2.01
1	Invasive	1.925	2.337	2.329	1.635	2.027
1	Invasive	1.912	2.279	2.034	2.286	1.913
1	Invasive	1.896	2.64	2.213	2.49	2.127
1	Invasive	2.205	1.681	1.872	2.475	2.252
1	---	2.194	1.699	1.51	2.188	2.289
1	Invasive	2.199	1.607	1.926	2.551	2.196
1	Others	2.967	2.801	2.857	2.469	3.097
1	Invasive	2.98	2.737	2.68	2.406	3.053
1	Invasive	2.97	2.942	2.754	2.429	2.768
1	Invasive	2.567	2.494	2.201	2.448	2.646
1	Invasive	2.564	2.359	2.365	2.135	2.726
1	Invasive	2.575	2.69	2.226	1.797	2.571
1	Invasive	1.681	1.926	2.025	2.015	1.712
1	Invasive	1.674	2.106	2.17	3.166	1.728
1	Invasive	1.677	1.916	2.241	1.92	1.687
1	Invasive	0.831	1.981	2.261	2.313	1.946
1	Invasive	0.901	2.32	1.427	2.285	1.967
1	Invasive	0.726	1.517	1.546	1.844	2.012
1	Invasive	2.143	1.831	1.734	2.534	1.956
1	Invasive	2.13	1.618	1.723	2.749	1.911
1	---	2.137	1.85	1.759	2.466	1.842
1	Invasive	1.178	1.23	1.382	3.07	1.245
1	Invasive	1.191	1.224	1.464	2.61	1.242
1	Invasive	1.181	1.203	1.335	2.333	1.241
1	Invasive	2.187	2.336	2.995	2.392	1.894
1	Invasive	2.162	2.336	3.03	1.934	1.93
1	Invasive	2.17	2.557	2.88	2.486	2.085
1	Invasive	1.593	2.895	2.208	2.312	1.414
1	Invasive	1.613	2.63	2.059	2.744	1.341
1	Invasive	1.606	2.738	1.942	1.927	1.402
1	Invasive	1.61	2.896	1.911	2.423	1.363
1	Invasive	1.88	1.701	1.579	1.741	1.355
1	---	1.888	1.645	1.656	1.966	1.353
1	Invasive	1.838	1.651	1.642	2.31	1.482
1	Invasive	2.496	2.55	2.48	2.227	2.942
1	Invasive	2.547	2.568	2.453	2.896	2.934
1	Invasive	2.528	2.699	2.668	2.116	2.829
1	Invasive	1.632	1.571	1.644	2.307	1.701
1	Invasive	1.624	1.514	1.418	2.056	1.589
1	Invasive	1.631	1.657	1.554	2.94	1.222
1	Invasive	1.628	1.437	1.477	2.149	1.61
1	Invasive	1.593	1.627	1.574	2.777	1.24
1	Invasive	1.614	1.591	1.503	2.856	1.438
1	Invasive	1.63	1.678	1.64	2.415	1.22
1	Invasive	1.628	1.515	1.655	2.841	1.662
1	Invasive	1.554	1.723	1.596	3.547	1.527
1	Invasive	1.554	1.719	1.588	2.73	1.536
1	Invasive	1.56	1.73	1.613	2.79	1.673
1	Invasive	2.759	2.63	2.761	2.527	2.597
1	Invasive	2.75	2.468	2.714	1.949	2.719
1	Others	2.749	2.666	2.719	2.386	2.603
1	Others	2.999	2.965	2.822	2.373	3.011
1	Others	3	2.931	2.712	2.173	3.002
1	Others	2.948	3.016	2.655	2.711	3.341
1	Invasive	2.289	1.713	1.969	3.031	2.028
1	Invasive	2.299	1.927	1.923	3.39	2.046
1	Invasive	2.272	1.816	1.931	3.902	2.091
1	Invasive	1.578	1.601	1.61	2.601	1.579
1	Invasive	1.571	1.586	1.609	2.148	1.472
1	Invasive	1.567	1.557	1.634	1.737	1.659
1	Invasive	1.576	1.549	1.616	2.152	1.519
1	Invasive	1.631	1.658	1.467	1.682	1.727
1	Invasive	1.637	1.666	1.535	1.932	1.654
1	Invasive	1.638	1.721	1.609	1.919	1.663
1	Invasive	1.278	1.464	1.965	1.668	1.288
1	Invasive	1.279	1.403	1.551	3.442	1.241
1	Invasive	1.274	1.61	1.941	2.305	1.222
1	Invasive	1.504	1.438	1.723	1.92	1.584
1	Invasive	1.512	1.707	1.67	3.058	1.18
1	Invasive	1.494	1.619	1.572	2.902	1.207
1	Invasive	1.478	1.758	1.932	2.091	1.2
1	Invasive	0.577	1.802	1.009	2.375	1.182
1	Invasive	0.541	1.477	1.087	4.559	1.122
1	---	0.489	1.562	1.196	2.909	1.079
1	Invasive	1.69	1.674	1.584	2.092	1.755
1	Invasive	1.673	1.672	1.574	2.206	1.745
1	Invasive	1.68	1.669	1.592	1.551	1.674
1	Invasive	2.029	2.19	2.177	2.484	1.81
1	Invasive	1.994	2.172	2.378	2.753	1.859
1	Invasive	2.031	2.245	2.361	2.633	1.82
1	Invasive	2.951	2.562	2.588	1.819	3.311
1	Others	2.863	2.266	2.077	1.423	3.566
1	Invasive	2.926	2.629	1.903	2.773	3.271
1	---	4.195	2.501	2.503	1.894	4.08
1	---	4.207	2.737	3.581	2.808	4.057
1	Others	4.207	2.989	3.178	2.66	3.967
1	Others	2.619	1.961	1.804	1.835	2.265
1	Invasive	2.585	1.523	1.736	2.646	2.351
1	Invasive	2.649	1.833	1.748	2.031	2.001
1	---	2.021	2.499	2.13	2.461	2.126
1	Invasive	2.027	2.349	2.229	2.443	2.113
1	Invasive	2.042	2.2	2.046	1.83	2.247
1	---	2.021	2.363	2.257	1.949	2.129
1	---	2.601	2.641	2.258	1.673	2.513
1	---	2.601	2.623	2.17	1.866	2.496
1	Invasive	2.604	2.75	2.388	3.007	2.52
1	Invasive	1.18	1.476	1.637	0.996	1.288
1	Invasive	1.194	1.425	1.298	3.085	1.277
1	Invasive	1.182	1.421	1.341	1.148	1.305
1	Invasive	1.195	1.477	1.459	1.726	1.32
1	Others	4.663	0.627	3.06	1.492	1.889
1	Invasive	2.39	1.744	1.447	1.284	1.889
1	Invasive	1.18	1.448	1.353	1.907	1.176
1	---	5.23	3.279	3.625	5.742	3.929
1	Invasive	3.27	3.618	3.262	2.347	2.807
1	Invasive	1.755	2.874	3.068	3.879	2.757
1	Others	3.256	2.642	2.473	-0.347	2.579
1	Invasive	1.8	2.18	2.044	2.318	2.417
1	Invasive	2.728	2.186	2.141	2.623	2.693
1	Others	3.196	4.102	3.286	3.009	2.566
1	Invasive	1.688	2.461	2.011	0.585	1.415
1	---	3.074	3.047	3.231	4.45	2.282
1	Others	4.919	3.147	3.663	1.6	5.08
1	---	3.252	3.189	3.416	2.458	2.095
1	Invasive	1.284	2.409	2.903	2.995	1.1
1	Invasive	1.788	1.614	1.873	1.726	1.548
1	Invasive	2.33	2.683	2.892	1.667	1.565
1	Invasive	0.638	1.044	0.68	2.077	1.005
1	Invasive	2.63	3.649	3.69	2.863	2.503
1	Invasive	2.112	2.625	2.569	2.29	2.111
1	Invasive	1.102	1.689	1.343	0.862	2.141
1	Invasive	0.919	1.205	0.825	1.794	1.005
1	Invasive	1.882	2.677	2.604	0.664	1.597
1	Invasive	2.005	0.864	1.559	0.861	1.242
1	Others	5.198	4.054	3.521	4.47	4.502
1	Invasive	2.753	2.081	2.095	1.145	2.108
1	Invasive	2.65	2.163	2.122	1.843	1.551
1	---	0.811	1.312	1.23	1.816	0.875
1	---	0.704	2.812	2.769	5.092	2.365
1	Invasive	2.03	1.404	1.628	2.605	2.204
1	Invasive	2.057	2.691	2.651	0.884	2.362
1	Invasive	3.037	3.453	3.43	3.815	3.773
1	Invasive	1.904	1.844	1.539	1.16	1.878
1	Invasive	1.013	1.871	1.501	2.632	1.72
1	Others	3.38	3.957	3.447	3.321	3.356
1	Others	4.706	3.83	3.795	4.52	3.062
1	Others	3.044	4.129	3.371	-2.12	2.38
1	Invasive	2.081	1.801	2.606	1.964	2.301
1	Others	3.946	2.97	2.661	1.791	3.531
1	Invasive	1.029	1.907	1.033	0.638	1.007
1	Invasive	1.792	2.396	2.871	1.253	1.803
1	Invasive	0.696	1.259	1.105	1.422	1.051
1	Invasive	1.248	1.581	1.033	0.892	1.003
1	Invasive	1.887	2.841	2.963	2.143	2.108
1	Invasive	1.144	1.902	1.558	2.011	2.466
1	---	2.447	3.029	3.23	2.946	2.84
1	Invasive	1.737	2.499	2.38	1.729	1.753
1	Invasive	1.584	2.652	3.432	2.394	1.831
1	Invasive	0.953	1.27	1.147	0.395	1.672
1	Invasive	2.003	1.43	1.595	1.472	1.621
1	Others	3.571	3.76	4.373	2.404	2.587
1	Others	3.589	2.207	2.647	3.342	3.273
1	Others	4.816	2.736	3.439	2.17	1.144
1	Invasive	0.823	1.635	2.237	0.822	0.89
1	Others	4.313	3.253	4.53	2.754	1.925
1	Invasive	3.213	2.915	3.248	2.592	2.49
1	---	1.149	1.57	1.826	2.08	1.18
1	Invasive	1.002	1.185	1.021	0.458	0.942
1	Others	4.693	3.279	3.771	2.736	2.956
1	Invasive	2.377	2.742	2.846	2.289	2.25
1	---	2.819	2.702	4.482	2.613	2.81
1	Invasive	2.332	1.79	3.036	3.799	2.225
1	Others	3.219	3.659	3.659	3.728	3.509
1	Invasive	1.138	2.152	1.884	3.697	1.791
1	Others	3.656	2.83	3.609	4.455	4.111
1	Invasive	2.5	3.562	3.204	2.914	2.749
1	Invasive	0.663	1.505	1.175	1.673	1.013
1	Others	4.226	3.524	3.648	4.23	3.194
1	Invasive	2.901	3.6	4.127	4.331	2.509
1	Invasive	2.666	2.828	3.313	1.316	2.627
1	Invasive	1.366	1.056	1.568	1.543	1.863
1	---	1.388	1.779	2.133	3.274	1.171
1	Invasive	2.785	3.706	3.958	1.945	2.401
1	Invasive	1.104	1.79	2.083	0.142	1.856
1	Others	4.066	3.144	2.989	4.25	2.36
1	---	3.006	2.242	2.621	2.609	1.676
1	---	1.828	3.351	3.304	4.284	2.633
1	---	1.54	1.525	1.587	1.183	1.312
1	Invasive	0.828	1.333	1.509	3.007	1.013
1	Invasive	1.691	2.723	2.693	3.18	2.22
1	Invasive	1.717	1.805	1.9	1.443	2.068
1	Others	2.904	2.259	1.808	3.241	1.625
1	Invasive	0.71	0.785	0.882	0.883	1.634
1	Invasive	1.327	1.336	1.777	2.788	2.044
1	Invasive	2.017	2.864	1.889	2.435	1.841
1	Invasive	2.924	2.378	1.876	3.446	3.031
1	Invasive	1.195	1.32	1.623	1.488	1.171
1	Others	3.272	3.223	3.548	3.178	2.509
1	---	2.906	3.811	3.701	3.006	2.52
1	---	2.211	1.637	2.257	5.001	1.383
1	---	3.549	3.727	3.667	2.76	2.869
1	Invasive	2.441	2.579	2.761	2.168	2.404
1	Invasive	1.843	2.206	1.411	1.937	1.856
1	---	1.591	2.891	1.333	2.067	2.263
1	Invasive	2.283	1.361	1.992	2.905	1.947
1	---	1.609	1.291	1.531	1.172	2.291
1	Invasive	2.106	2.555	2.718	3.108	2.741
1	Invasive	1.948	3.903	3.262	2.804	2.015
1	Invasive	0.616	1.185	0.985	1.666	0.881
1	Others	4.102	4.177	3.935	5.185	3.452
1	Invasive	1.658	1.898	1.393	0.576	1.203
1	---	1.265	1.45	1.808	1.164	1.705
1	Invasive	1.753	2.205	1.679	2.628	1.957
1	Invasive	2.233	2.997	2.693	2.242	2.241
1	Invasive	2.39	3.246	3.285	6.2	2.612
1	Invasive	1.94	1.647	1.85	1.925	1.958
1	Invasive	1.881	3.492	2.933	0.254	1.908
1	---	1.625	1.497	2.295	0.348	1.857
1	---	2.223	2.438	2.24	2.293	2.315
1	Others	4.198	3.337	3.713	2.123	2.856
1	Invasive	2.371	2.406	2.957	2.841	2.513
1	---	0.837	1.32	1.672	1.41	1.121
1	Others	4.034	3.05	3.615	0.336	3.749
1	Invasive	1.233	1.665	1.825	3.684	1.711
1	Invasive	1.602	1.482	1.457	0.959	1.229
1	Invasive	1.406	1.765	1.537	0.326	1.531
1	Invasive	1.335	2.405	1.738	2.906	1.536
1	Invasive	2.553	2.19	2.505	2.821	2.228
1	Invasive	2.217	2.898	3.056	1.405	2.086
1	Invasive	1.831	1.763	2.028	1.987	1.697
1	Others	4.197	3.841	3.949	2.691	3.245
1	Others	3.393	2.817	3.034	3.981	3.279
1	---	1.117	1.317	1.266	3.451	1.413
1	Invasive	2.828	2.636	2.766	2.996	2.609
1	Invasive	1.533	1.499	1.589	3.046	1.267
1	Others	3.702	4.078	3.756	4.834	2.78
1	Others	5.824	4.286	4.387	3.225	4.949
1	Invasive	2.22	1.716	2.061	1.901	1.87
1	Invasive	2.453	2.092	2.398	0.661	1.256
1	Invasive	1.162	1.917	1.638	2.041	1.5
1	Invasive	1.281	1.402	1.413	1.954	1.636
1	Invasive	3.348	3.781	2.725	3.906	2.764
1	Invasive	2.739	2.498	4.082	2.967	2.374
1	Others	5.86	3.728	4.037	6.978	3.234
1	Invasive	2.098	3.035	3.007	1.503	2.18
1	Invasive	1.25	1.4	1.333	1.669	0.897
1	Invasive	2.705	2.508	2.369	1.976	2.804
1	Invasive	2.437	1.986	1.854	-0.221	1.795
1	Invasive	2.603	2.434	2.477	1.191	2.591
1	Invasive	1.024	1.62	1.284	2.085	0.823
1	Invasive	1.739	1.926	1.852	1.322	2.499
1	Others	4.451	4.649	3.693	3.726	5.571
1	---	0.75	1.212	0.782	2.201	1.088
1	Invasive	2.009	3.356	3.009	4.507	2.625
1	Invasive	0.727	1.374	0.96	1.498	1.102
1	Invasive	2.531	2.771	2.822	4.336	2.256
1	Invasive	1.545	2.613	2.471	4.762	2.162
1	---	3.8	4.308	3.913	5.137	3.309
1	Invasive	2.002	2.357	1.842	2.125	2.141
1	Invasive	2.322	2.241	2.064	-0.076	2.697
1	Others	9.61	4.342	4.344	4.577	2.408
1	Invasive	0.716	1.506	0.981	0.499	0.924
1	Others	4.088	3.653	3.955	4.654	3.503
1	Invasive	1.343	1.277	1.375	0.776	1.115
1	Invasive	1.122	1.191	1.629	1.857	1.048
1	Invasive	0.886	1.902	1.329	1.108	1.264
1	Others	3.264	3.662	3.975	2.707	3.213
1	Invasive	1.067	1.392	1.611	1.302	0.875
1	Invasive	1.471	2.113	1.705	1.468	1.207
1	---	1.374	1.603	1.743	1.327	1.141
1	Others	3.424	4.154	4.466	2.375	2.838
1	Others	5.65	4.755	4.098	4.125	4.321
1	---	1.861	2.701	2.256	2.168	2.186
1	Invasive	1.254	1.319	1.334	1.546	1.479
1	Others	3.682	3.194	3.994	2.388	3.049
1	Others	5.494	4.262	4.657	3.497	4.857
1	Invasive	1.556	1.621	1.412	2.647	2.24
1	Invasive	1.763	2.319	1.729	2.822	1.312
1	Invasive	1.405	1.677	1.874	5.037	1.228
1	Invasive	2.027	3.08	3.327	3.204	3.212
1	Others	5.623	4.284	4.184	5.003	3.717
1	Invasive	0.68	1.576	1.145	1.598	1.236
1	Invasive	2.322	2.15	2.028	1.94	2.205
1	Invasive	2.211	2.249	3.084	2.135	2.072
1	Others	3.001	3.195	3.676	2.755	3.087
1	Others	4.826	4.193	4.59	4.515	3.807
1	Invasive	0.929	1.319	1.432	0.707	1.093
1	---	4.417	4.481	4.154	2.807	2.743
1	Invasive	2.254	1.928	1.394	2.656	2.051
1	---	3.198	2.079	3.893	3.03	1.48
1	Invasive	3.48	3.479	4.172	3.674	2.327
1	Invasive	2.43	1.761	1.769	1.764	1.547
1	Invasive	1.107	1.348	1.514	0.997	1.703
1	---	0.904	1.316	1.216	1.249	1.243
1	Others	3.283	2.557	2.811	2.977	2.994
1	Invasive	2.843	3.442	3.522	3.416	2.044
1	---	3.965	3.37	3.848	3.518	3.139
1	Invasive	1.383	1.186	1.58	1.865	1.442
1	---	0.96	1.247	1.683	1.391	1.535
1	---	3.212	2.754	2.881	3.204	3.119
1	---	1.02	1.265	1.293	0.738	1.163
1	Invasive	1.098	1.558	1.825	1.777	1.15
1	Invasive	1.531	2.294	2.012	0.899	1.415
1	Invasive	2.324	2.468	1.928	2.535	2.802
1	Others	3.359	3.19	3.255	4.056	2.471
1	Others	3.937	2.453	2.331	0.464	2.657
1	Invasive	1.624	2.515	2.929	2.37	2.184
1	Others	4.184	4.532	4.206	2.881	2.775
1	Invasive	0.786	1.293	1.181	1.826	1.067
1	Invasive	1.304	2.071	1.746	1.189	1.602
1	Invasive	1.196	1.629	1.073	1.226	1.375
1	Invasive	1.932	2.675	2.323	1.535	2.617
1	Invasive	2.815	3.708	3.317	2.28	2.068
1	---	1.087	1.778	1.673	2.228	1.318
1	Others	8.416	5.724	5.551	6.232	5.626
1	Invasive	1.643	3.426	3.299	4.008	2.11
1	Invasive	2.644	3.484	4.186	3.87	3.124
1	---	4.787	4.056	3.962	2.891	3.795
1	Invasive	0.996	1.671	0.932	2.006	1.167
1	---	1.717	3.747	2.381	2.337	2.833
1	Invasive	1.986	2.982	3.737	0.891	2.657
1	Invasive	0.513	0.85	1.213	0.608	1.415
1	Invasive	1.825	1.153	1.391	1.4	1.149
1	Others	3.257	2.144	2.293	0.352	2.801
1	Invasive	1.558	1.744	1.138	1.243	1.955
1	Others	2.955	3.401	3.403	2.327	2.03
1	Invasive	1.372	1.541	1.495	1.827	1.273
1	Invasive	2.835	2.963	3.425	-1.065	2.328
1	Others	3.895	3.526	3.672	3.938	4.208
1	Others	4.551	3.408	3.188	2.355	3.074
1	Invasive	1.952	1.961	2.077	2.167	2.119
1	Invasive	2.365	3.152	3.219	2.406	2.212
1	Invasive	0.916	0.931	1.488	2.196	1.652
1	Invasive	1.08	1.2	0.963	1.848	1.493
1	---	1.903	2.11	1.925	0.355	1.726
1	Invasive	2.23	1.83	1.571	0.472	1.727
1	Others	3.335	3.62	3.156	4.408	3.315
1	Invasive	1.545	2.561	1.672	2.029	1.803
1	Others	3.138	2.862	3.213	1.359	3.123
1	Invasive	2.565	2.975	2.834	3.77	2.501
1	---	1.451	2.97	2.418	1.359	1.308
1	Others	3.434	3.822	3.791	2.271	3.311
1	Invasive	2.916	2.792	3.601	1.521	2.39
1	Invasive	2.205	2.963	3.985	2.048	2.281
1	---	1.042	1.868	1.517	2.197	1.452
1	Invasive	0.792	1.237	0.894	1.3	1.174
1	Others	2.977	3.735	4.215	3.241	2.889
1	Invasive	2.05	2.716	3.767	3.397	3.209
1	Invasive	1.414	2.231	1.47	4.197	1.412
1	Invasive	2.532	3.424	3.54	2.296	2.815
1	Invasive	1.823	2.539	3.037	2.592	2.758
1	Invasive	1.08	1.395	1.725	0.746	1.402
1	---	4.268	3.102	4.716	3.513	4.836
1	Invasive	1.36	2.466	2.265	2.201	1.638
1	Invasive	2.598	3.667	3.682	2.403	2.745
1	Others	4.453	4.103	4.306	2.681	3.313
1	---	4.643	4.044	4.086	1.902	3.317
1	Invasive	2.722	3.352	3.262	2.295	2.14
1	---	3.286	3.572	2.122	2.928	3.395
1	---	5.365	5.106	5.072	4.494	5.224
1	Invasive	0.881	1.218	1.187	0.497	0.753
1	Others	3.246	3.177	3.868	3.944	2.782
1	Invasive	2.386	1.869	1.597	0.761	2.458
1	---	1.313	1.398	2.034	0.812	1.562
1	Invasive	2.423	2.477	2.748	2.079	2.482
1	Invasive	2.128	2.719	2.715	2.798	1.46
1	Invasive	1.306	2.386	2.008	1.537	2.387
1	Invasive	1.904	2.028	3.113	2.525	3.054
1	Invasive	1.125	1.424	2.336	1.493	1.157
1	Invasive	1.033	0.321	1.456	0.832	1.192
1	---	0.967	1.379	1.251	0.527	1.265
1	---	2.561	2.691	2.157	3.677	2.569
1	Invasive	2.322	2.119	2.523	1.481	2.338
1	Invasive	1.324	1.679	1.929	0.881	1.525
1	Others	3.824	2.933	4.134	-2.42	4.953
1	---	3.504	3.775	4.911	2.424	3.29
1	Invasive	0.777	1.466	1.041	-0.062	1.22
1	---	4.274	3.597	4.296	3.37	3.068
1	Invasive	1.019	1.307	0.724	2.406	1.339
1	Invasive	0.636	1.316	0.733	0.526	0.877
1	Invasive	1.874	2.57	2.355	0.536	1.997
1	Invasive	1.631	2.28	2.4	3.543	2.046
1	Others	3.448	3.116	3.082	2.603	2.612
1	Invasive	0.896	1.607	0.923	-0.18	0.935
1	Others	2.964	2.901	2.597	3.568	2.526
1	Others	4.312	4.42	4.117	1.949	3.932
1	Invasive	0.747	0.923	0.829	0.603	1.171
1	---	1.751	2.434	2.308	1.482	2.212
1	Invasive	2.228	3.001	3.127	3.71	2.003
1	Invasive	1.713	2.171	1.681	1.693	1.719
1	Invasive	1.346	1.52	1.436	1.398	1.877
1	Invasive	2.711	2.214	2.437	1.758	2.252
1	Others	3.908	2.807	3.438	3.977	2.018
1	Invasive	2.156	2.586	3.512	2.784	2.624
1	Others	3.099	3.233	3.31	0.42	2.329
1	---	0.667	1.567	1.086	1.586	1.007
1	---	2.952	4.122	3.08	2.921	2.954
1	---	3.75	3.215	2.844	3.068	2.796
1	Invasive	2.329	2.797	3.056	3.267	2.294
1	Invasive	2.86	3.611	3.393	3.067	2.461
1	Invasive	1.554	1.777	1.456	1.639	0.817
1	Others	3.241	4.896	4.216	2.921	2.992
1	Others	3.049	3.542	3.469	4.012	2.692
1	Invasive	2.02	2.244	2	2.893	1.826
1	Others	4.882	4.012	4.294	1.789	5.454
1	Others	6.617	5.103	4.208	-4.753	5.424
1	Others	3.656	3.835	3.68	2.624	3.167
1	Others	7.905	5.053	4.953	7.204	4.079
1	Invasive	0.866	1.231	1.581	1.898	0.845
1	Invasive	1.964	2.512	2.646	1.695	1.916
1	Invasive	2.402	2.496	2.764	1.915	1.827
1	Others	3.726	4.536	3.932	4.001	3.896
1	Invasive	1.67	1.687	1.683	1.929	1.442
1	Invasive	0.803	2.908	1.213	1.582	1.581
1	Invasive	0.917	1.154	0.808	1.347	1.152
1	Others	6.009	3.062	3.324	4.234	1.811
1	Invasive	2.157	2.345	2.406	2.122	2.221
1	Others	3.911	4.889	3.331	3.531	3.344
1	Others	4.519	3.271	4.029	3.71	2.715
1	Invasive	1.612	2.313	2.439	4.485	2.232
1	Invasive	1.511	2.266	1.461	2.152	1.786
1	Invasive	1.987	3.45	2.876	6.463	2.038
1	---	2.074	3.116	2.654	1.33	2.297
1	---	3.594	4.703	4.199	3.565	2.637
1	Invasive	1.208	2.374	1.858	1.196	1.684
1	Invasive	0.899	1.2	1.016	0.699	1.025
1	Invasive	0.847	1.003	1.666	1.151	1.31
1	---	4.482	4.505	4.451	2.412	2.323
1	Others	3.703	2.852	3.154	2.301	3.464
1	Invasive	1.173	1.595	2.53	0.781	1.566
1	Invasive	0.927	1.382	0.567	0.756	0.82
1	Others	3.563	3.489	3.247	3.335	2.795
1	Invasive	1.846	2.832	2.524	1.774	2.299
1	Others	2.989	2.151	2.11	0.942	1.684
1	Invasive	1.275	1.399	1.44	2.349	1.355
1	Invasive	2.309	2.185	1.442	2.958	1.838
1	---	6.13	4.693	4.552	9.824	5.683
1	Invasive	1.93	1.72	1.852	0.835	1.382
1	Invasive	1.16	1.281	1.262	1.027	1.219
1	Invasive	3.061	3.279	3.009	2.508	3.212
1	Invasive	1.141	1.548	1.531	1.829	1.321
1	Invasive	1.638	1.553	1.788	1.566	1.852
1	Invasive	1.059	1.776	1.6	2.504	0.934
1	Others	4.324	3.631	3.465	-0.341	3.325
1	Invasive	2.849	3.795	3.012	3.16	3.494
1	Others	4.064	3.63	3.347	4.413	2.288
1	Invasive	1.304	1.088	1.602	1.246	1.333
1	Others	4.023	3.781	4.019	3.048	3.687
1	Others	5.274	3.509	4.047	3.489	3.663
1	---	1.875	2.169	1.832	1.897	1.591
1	Invasive	2.367	3.025	2.528	1.88	2.321
1	Invasive	1.259	1.496	2.185	0.822	1.666
1	Invasive	1.243	2.393	1.375	2.187	0.976
1	Invasive	1.392	1.526	1.711	-0.296	1.079
1	---	2.024	2.551	2.918	2.829	2.313
1	Invasive	1.505	1.376	1.906	1.12	1.717
1	Others	4.817	3.929	4.992	4.219	3.769
1	Invasive	2.026	3.432	2.619	2.825	2.112
1	Others	3.084	3.155	3.668	2.086	3.001
1	---	4.693	3.447	3.619	0.586	3.134
1	Invasive	2.049	2.409	2.48	2.113	1.791
1	Invasive	0.925	1.532	1.646	2.329	0.942
1	Invasive	1.514	2.17	1.74	2.351	1.589
1	Invasive	1.212	1.397	1.239	0.83	1.535
1	---	1.717	1.578	1.719	2.401	1.428
1	Invasive	1.948	2.09	1.624	2.404	1.624
1	Invasive	0.936	1.063	1.012	1.446	1.946
1	---	4.547	4.216	3.723	5.155	4.145
1	Invasive	1.351	0.478	1.307	2.478	0.892
1	Invasive	1.316	1.795	1.473	1.38	1.499
1	Invasive	1.281	2.486	2.475	4.954	1.874
1	---	3.408	3.582	3.693	3.44	2.67
1	Others	4.591	3.899	3.73	2.991	3.759
1	Invasive	2.33	2.162	2.16	1.522	2.415
1	Invasive	1.799	2.311	2.681	1.333	1.725
1	Invasive	2.8	3.632	3.169	3.29	2.435
1	Invasive	2.336	1.708	1.563	1.767	2.062
1	Invasive	2.4	1.632	2.602	-0.228	1.532
1	Invasive	1.042	1.285	1.626	1.401	1.363
1	---	3.236	2.776	2.834	3.361	2.006
1	Invasive	2.564	3.562	3.22	1.434	3.25
1	Invasive	0.817	1.875	1.2	0.788	1.548
1	Others	3.397	3.522	3.341	3.195	2.607
1	Invasive	1.146	1.843	1.443	1.703	1.277
1	Invasive	1.735	1.808	1.763	1.435	1.734
1	Others	6.141	4.854	4.325	2.477	5.198
1	Invasive	1.284	1.307	1.271	2.026	1.106
1	Invasive	1.613	3.204	2.587	0.465	2.221
1	Invasive	1.016	1.546	1.458	1.294	1.351
1	Invasive	2.073	3.008	1.419	-0.034	1.948
1	Others	3.373	3.329	3.354	1.802	2.525
1	Invasive	3.252	2.447	2.899	0.439	2.618
1	Others	3.342	2.429	2.427	2.129	1.871
1	Others	3.102	3.941	4.372	2.472	2.855
1	Invasive	1.327	1.229	1.238	1.101	2.032
1	Others	3.509	3.86	3.843	4.136	3.286
1	---	1.011	2.099	1.177	-0.666	0.956
1	Invasive	1.633	1.373	1.511	2.01	1.461
1	---	2.016	2.961	3.055	4.62	1.876
1	Others	4.717	2.995	3.659	3.662	2.451
1	Invasive	1.772	2.358	2.902	3.103	1.985
1	---	2.677	1.608	1.982	3.103	2.089
1	Others	4.061	3.891	4.102	4.921	2.258
1	Invasive	2.939	4.033	3.548	1.463	2.595
1	Invasive	2.073	2.383	2.995	2.966	1.833
1	Invasive	2.791	2.794	3.164	1.356	3.333
1	Invasive	1.177	1.521	1.491	0.929	1.243
1	Invasive	0.897	2.478	0.489	0.956	0.832
1	Invasive	1.44	2.062	1.349	0.827	0.971
1	Invasive	1.847	1.462	1.791	1.194	2.285
1	Others	2.491	3.076	3.138	3.525	2.871
1	Invasive	1.699	3.114	3.185	3.043	1.745
1	Others	5.028	2.614	3.407	2.619	2.253
1	Invasive	1.53	2.662	2.023	3.252	2.321
1	Invasive	1.557	1.409	1.614	1.083	1.566
1	Invasive	1.041	1.782	1.649	1.024	1.503
1	---	2.065	3.335	3.147	1.076	2.553
1	---	1.907	2.91	2.248	1.053	3.049
1	Invasive	1.156	1.514	1.546	2.148	1.859
1	Others	4.256	4.055	4.246	4.391	3.893
1	Invasive	0.92	1.764	1.551	1.249	1.967
1	Others	3.057	2.856	2.56	-0.869	2.046
1	Invasive	0.863	1.477	1.273	1.979	1.632
1	Others	3.138	2.332	3.291	2.23	1.169
1	---	4.124	2.967	3.668	3.264	1.81
1	---	1.87	3.424	2.669	0.024	2.676
1	Invasive	1.059	1.242	1.681	1.841	0.989
1	Invasive	2.56	3.222	3.106	3.32	2.578
1	Invasive	1.433	1.589	1.447	3.368	1.704
1	Invasive	1.054	0.729	1.228	0.756	1.338
1	---	1.094	1.566	1.301	1.653	1.239
1	Others	9.693	4.708	5.281	-11.183	4.288
1	---	2.168	3.708	3.172	2.049	2.019
1	Invasive	1.649	1.278	1.714	2.64	1.978
1	Invasive	1.007	1.206	1.638	2.305	1.355
1	---	4.127	4.306	4.613	4.089	3.426
1	Invasive	2.538	2.266	2.159	3.052	1.961
1	Invasive	2.663	2.255	1.671	1.618	1.984
1	Invasive	1.417	1.36	1.392	0.973	1.228
1	---	3.011	1.703	2.08	0.25	2.946
1	---	3.324	2.154	1.893	2.34	2.264
1	Others	2.544	3.677	3.017	2.206	2.743
1	Invasive	0.704	1.173	0.852	2.237	1.154
1	Invasive	2.566	2.081	2.041	1.518	1.214
1	Invasive	3.14	1.857	2.196	2.4	2.126
1	Invasive	0.84	1.616	0.987	0.005	1.314
1	Invasive	1.061	1.737	1.521	-0.512	1.455
1	Invasive	3.128	3.549	3.728	2.716	2.414
1	Invasive	0.842	1.237	1.444	3.533	1.341
1	Others	3.657	3.295	4.339	3.94	3.558
1	Invasive	2.193	2.968	3.042	2.766	2.547
1	Invasive	1.729	2.657	2.166	4.083	1.938
1	---	1.082	0.865	1.521	2.822	0.859
1	---	1.708	3.178	1.82	5.303	2.269
1	Others	8.111	5.32	5.284	0.108	2.012
1	---	1.828	2.524	2.606	1.985	2.355
1	Invasive	1.164	1.181	1.617	2.738	1.022
1	Invasive	1.645	1.144	1.924	1.206	1.318
1	Invasive	2.452	3.212	3.358	1.607	2.023
1	Others	3.374	2.988	4.162	3.826	2.711
1	Invasive	0.909	2.052	0.877	1.75	1.052
1	Others	4.269	3.866	4.004	-0.505	3.974
1	Others	4.784	3.05	3.821	1.653	1.722
1	Others	7.625	5.39	5.331	8.44	5.944
1	Invasive	1.934	2.798	2.884	3.131	2.096
1	Invasive	1.009	1.466	1.573	1.094	1.024
1	---	3.961	3.329	3.482	3.19	4.132
1	Invasive	0.765	0.68	1.25	3.06	1.081
1	Invasive	0.677	1.186	1.608	-0.745	1.523
1	Others	5.09	3.968	4.416	2.054	4.143
1	Others	4.334	4.267	3.85	0.393	4.052
1	Invasive	1.931	2.79	3.447	1.833	2.045
1	Invasive	1.65	2.99	3.488	1.954	2.851
1	Invasive	1.363	2.366	1.548	2.198	2.706
1	Invasive	2.185	3.235	2.587	2.712	2.713
1	Others	4.663	2.563	3.396	0.895	4.017
1	---	0.973	1.685	0.486	1.458	1.445
1	Invasive	2.27	2.263	2.044	3.037	3.413
1	Invasive	2.472	3.15	3.002	1.388	2.476
1	Invasive	0.91	1.083	0.85	0.093	0.899
1	Invasive	2.35	1.681	2.273	0.934	1.88
1	Others	3.941	3.978	4.078	4.116	4.664
1	---	1.676	2.167	2.192	1.991	3.151
1	Invasive	2.532	3.306	3.204	3.001	2.263
1	Others	4.091	4.185	3.828	2.235	4.514
1	Invasive	1.619	2.504	2.109	2.286	3.554
1	Others	3.436	2.958	3.676	4.672	2.68
1	Invasive	1.937	2.747	2.88	2.285	2.147
1	Invasive	1.051	1.342	1.842	1.281	1.422
1	---	2.436	2.397	2.634	3.324	2.616
1	---	2.461	2.35	2.283	2.47	2.79
1	Invasive	2.235	2.005	1.799	1.184	1.523
1	Invasive	2.262	2.055	1.716	2.983	1.51
1	Invasive	2.548	3.893	3.144	2.344	3.8
1	Invasive	2.056	2.574	1.791	1.745	2.126
1	Others	3.871	3.2	3.879	1.773	3.172
1	Invasive	3.285	3.107	3.03	2.523	3.048
1	---	3.425	2.291	3.052	3.453	1.016
1	Invasive	0.927	1.541	1.403	2.887	1.251
1	Invasive	1.846	3.167	2.849	4.224	2.231
1	---	4.91	4.815	3.971	0.324	4.745
1	Invasive	1.468	2.346	2.529	2.92	2.35
1	Invasive	1.653	1.969	1.408	1.452	1.063
1	Invasive	1.554	0.985	1.686	1.571	1.447
1	Invasive	2.332	4.11	2.958	2.857	2.276
1	Invasive	1.2	1.283	1.72	1.294	1.054
1	Invasive	2.585	1.352	2.136	1.044	3.274
1	---	2.692	3.549	3.485	4.123	2.723
1	Others	4.479	4.433	4.515	2.47	3.218
1	Others	6.922	4.15	3.797	0.695	3.837
1	Invasive	1.634	2.701	2.538	3.944	2.265
1	Invasive	1.301	1.997	2.235	2.21	1.265
1	Invasive	2.057	3.234	2.097	2.122	1.198
1	Invasive	2.297	2.954	3.218	3.616	2.473
1	Others	2.867	2.805	3.08	3.417	2.841
1	Others	3.279	3.525	3.848	2.906	3.258
1	Invasive	0.857	0.966	0.789	1.086	0.786
1	Invasive	2.757	3.762	4.095	2.902	2.744
1	Invasive	1.468	1.734	1.598	2.608	1.43
1	---	5.702	3.279	2.678	4.446	3.525
1	Others	4.165	2.932	2.444	3.144	3.613
1	Invasive	1.755	2.73	2.993	2.22	1.813
1	---	3.914	3.06	4.017	1.916	3.236
1	Invasive	1.607	2.065	1.558	1.273	1.57
1	Invasive	1.357	2.294	1.234	2.379	2.298
1	Invasive	2.111	3.803	3.032	1.828	2.421
1	Others	5.377	3.975	5.33	6.437	4.497
1	Invasive	1.802	1.776	2.447	1.666	1.055
1	Others	3.45	2.932	3.202	3.248	3.816
1	Invasive	1.417	1.557	1.515	2.493	2.045
1	Invasive	2.24	3.673	3.535	1.903	3.083
1	Others	4.274	4.402	3.979	2.649	4.139
1	Invasive	2.064	1.807	2.315	0.964	2.247
1	Invasive	2.206	2.615	2.866	3	2.134
1	Others	3.495	3.388	2.968	3.266	3.538
1	Invasive	1.52	2.173	1.938	3.808	1.575
1	Invasive	0.544	2.519	2.499	-0.462	0.88
1	Others	4.081	3.815	4.267	3.112	2.987
1	Invasive	2.461	2.909	2.194	1.252	2.537
1	---	2.038	1.948	1.967	2.609	2.141
1	Invasive	2.584	2.635	3.678	3.559	2.49
1	---	2.922	2.698	2.406	1.877	1.166
1	Invasive	1.373	1.997	1.499	4.258	1.429
1	Others	5.034	2.786	3.823	5.004	4.443
1	Invasive	1.467	1.865	1.688	0.656	1.129
1	Others	3.444	2.453	3.727	2.807	2.212
1	Invasive	2.626	2.791	3.146	3.591	3.459
1	Invasive	1.184	2.107	1.802	1.131	1.499
1	Others	4.427	4.15	3.399	0.085	4.351
1	Invasive	2.332	2.14	1.769	2.26	1.262
1	Others	3.685	3.492	3.783	2.818	3.358
1	Invasive	0.742	1.507	1.13	1.336	0.994
1	---	3.028	2.847	2.911	2.381	2.457
1	Invasive	2.329	2.828	3.38	2.668	1.976
1	Invasive	1.509	1.926	1.647	1.184	1.864
1	Others	5.396	3.466	3.11	8.365	3.534
1	Invasive	1.367	1.631	1.333	1.153	1.376
1	Invasive	1.985	2.813	2.956	3.354	2.232
1	Invasive	0.771	1.11	0.472	1.687	1.071
1	Invasive	1.76	1.719	1.539	1.957	0.969
1	Invasive	1.68	1.848	1.505	0.847	1.656
1	Invasive	2.283	1.318	1.645	1.967	1.91
1	---	3.047	2.323	2.782	3.933	3.391
1	---	3.553	3.394	3.605	1.575	2.981
1	---	2.088	3.377	2.421	1.631	2.546
1	Invasive	2.142	2.707	2.959	1.142	2.546
1	Invasive	2.385	2.541	2.233	3.126	2.408
1	Invasive	1.195	1.979	1.564	1.253	1.672
1	Invasive	2.503	1.921	2.004	1.843	2.022
1	---	3.302	2.983	3.597	2.593	2.498
1	---	3.014	2.932	3.34	3.069	2.96
1	Invasive	2.821	2.954	3.253	2.038	2.757
1	Invasive	1.235	1.069	0.889	1.38	1.177
1	Others	3.268	2.985	3.322	3.008	2.257
1	Others	3.168	2.278	2.422	1.999	1.55
1	Others	3.576	2.542	2.982	3.342	3.461
1	Invasive	2.104	1.969	1.496	0.777	2.158
1	---	2.095	1.966	2.092	1.494	1.835
1	Others	3.804	3.477	3.949	4.152	2.947
1	Others	4.601	3.324	4.139	2.809	3.418
1	Invasive	1.3	1.097	1.414	1.131	1.223
1	Invasive	2.335	2.613	3.407	4.588	2.609
1	Others	2.652	2.055	2.056	1.694	2.137
1	Others	2.916	3.019	2.539	1.412	1.63
1	Invasive	3.394	4.157	3.639	3.106	2.227
1	---	1.373	1.519	1.49	1.339	1.248
1	Invasive	1.318	1.975	0.897	1.123	1.09
1	Invasive	2.686	3.302	3.398	1.487	2.179
1	Invasive	2.401	3.351	3.673	2.429	3.752
1	Invasive	2.784	3.149	3.301	2.873	3.066
1	Invasive	0.952	1.224	1.136	1.075	1.387
1	Invasive	0.703	1.096	1.292	1.771	1.446
1	Invasive	1.097	2.186	2.174	4.394	1.736
1	---	1.189	1.519	1.63	1.133	1.037
1	Others	4.24	5.709	3.978	2.596	3.576
1	Invasive	1.181	1.147	1.388	2.903	1.914
1	Invasive	2.078	3.141	3.314	1.497	2.112
1	Invasive	0.661	1.086	1.566	3.332	0.949
1	Others	3.419	2.944	2.415	0.771	3.316
1	---	0.962	1.676	0.968	3.841	1.611
1	---	2.188	2.379	2.3	2.46	2.069
1	Invasive	1.107	1.284	1.504	0.78	1.455
1	---	4.433	2.722	3.105	2.617	2.375
1	Invasive	1.985	2.494	2.696	3.387	1.985
1	Invasive	1.201	2.343	1.408	3.63	1.294
1	Invasive	2.029	3.864	3.229	1.799	1.86
1	Invasive	2.055	2.11	2.026	1.873	2.821
1	Invasive	1.899	2.231	1.628	2.055	1.712
1	Invasive	2.046	3.208	3.191	3.072	1.584
1	---	1.986	2.048	2.093	1.902	1.478
1	Others	3.682	3.033	3.097	4.406	3.741
1	Invasive	2.736	2.182	2.002	2.391	2.395
1	Invasive	2.104	2.403	1.574	1.544	1.774
1	Invasive	0.841	1.217	1.849	0.939	0.76
1	Others	3.822	3.658	3.844	-0.19	3.639
1	Invasive	1.816	1.16	1.067	0.855	1.714
1	Invasive	1.331	2.309	1.519	3.449	1.591
1	---	2.661	3.13	2.928	2.36	2.313
1	Invasive	2.315	2.478	2.465	2.668	2.253
1	---	1.562	1.433	1.233	1.445	1.534
1	Invasive	2.329	2.606	2.465	1.44	1.794
1	Others	4.583	3.573	3.527	4.455	4.088
1	Invasive	1.971	2.834	2.994	4.382	2.876
1	---	1.726	1.47	2.893	1.292	0.972
1	Others	3.066	3.444	3.357	3.154	2.588
1	Invasive	1.453	1.948	1.84	3.399	1.62
1	---	1.039	1.293	0.995	1.529	1.035
1	Invasive	1.101	1.08	1.241	1.668	1.022
1	Others	5.92	4.792	4.607	0.199	4.973
1	Invasive	2.632	3.367	3.162	3.222	2.212
1	Invasive	1.002	1.743	1.051	1.582	1.072
1	Invasive	2.688	3.54	4.208	3.067	2.611
1	Invasive	1.375	1.096	1.503	0.986	1.425
1	Others	3.321	3.789	3.73	2.257	2.687
1	Others	3.768	4.162	4.048	2.629	3.435
1	Others	2.674	2.245	2.447	2.845	2.435
1	Invasive	0.601	1.038	0.86	1.471	0.739
1	Invasive	1.742	3.023	3.399	3.14	2.38
1	Others	3.241	3.943	3.896	3.735	2.871
1	---	2.921	3.245	3.504	2.262	2.523
1	Invasive	1.463	1.386	1.66	2.564	1.2
1	---	1.822	2.151	2.77	1.02	1.925
1	Invasive	0.857	1.326	1.474	1.777	1.523
1	Invasive	2.638	2.928	3.541	1.798	2.263
1	---	2.611	1.924	2.216	2.149	1.811
1	Invasive	1.321	1.225	1.542	2.535	1.858
1	Invasive	1.232	2.642	2.053	3.8	1.346
1	Invasive	0.785	1.639	1.42	3.822	1.339
1	Invasive	1.142	0.989	1.072	2.507	1.137
1	Invasive	0.929	1.502	1.458	1.388	1.269
1	Invasive	1.945	2.141	1.785	1.105	1.69
1	Invasive	1.119	1.201	1.611	0.96	1.777
1	Invasive	2	1.974	2.553	1.682	2.001
1	Invasive	2.51	3.699	3.221	2.854	1.968
1	Invasive	1.095	1.605	1.136	1.785	0.979
1	Others	4.767	4.147	4.531	5.872	3.544
1	---	0.947	1.211	1.391	1.029	0.895
1	Others	3.658	3.649	3.521	2.665	2.598
1	Invasive	2.778	3.533	3.351	0.362	2.802
1	Invasive	2.079	2.386	2.871	2.659	2.016
1	Invasive	1.791	1.266	1.617	1.882	1.321
1	Others	3.363	3.338	3.45	-0.713	2.484
1	---	2.865	3.402	2.719	2.143	2.132
1	Invasive	2.895	3.288	3.423	2.378	2.306
1	Invasive	0.848	1.121	1.169	0.596	1.055
1	Invasive	0.892	1.729	1.495	0.943	1.722
1	Invasive	1.339	1.619	1.039	1.895	1.411
1	---	0.976	1.671	1.322	0.348	1.909
1	Invasive	0.491	0.638	0.831	1.809	1.106
1	Invasive	2.315	2.229	2.35	2.723	1.638
1	Invasive	2.873	3.085	2.977	4.142	2.503
1	Invasive	2.343	2.323	3.18	2.7	2.659
1	Others	3.061	3.729	3.756	2.327	2.674
1	Invasive	1.022	0.954	1.552	1.106	0.861
1	---	0.654	1.356	0.497	8.673	0.839
1	Others	9.35	6.208	4.754	8.386	6.672
1	Invasive	1.229	1.686	1.568	1.167	0.946
1	---	2.669	3.456	3.021	3.241	2.556
1	Invasive	0.843	1.389	1.219	0.191	1.019
1	Others	4.725	4.81	4.446	1.981	4.304
1	Invasive	1.91	1.783	1.637	1.14	1.388
1	Invasive	1.362	1.659	1.391	1.799	0.965
1	Others	4.222	3.26	4.225	4.303	3.752
1	Invasive	0.614	2.041	1.473	0.785	1.269
1	Invasive	2.135	2.988	2.352	2.818	2.271
1	Others	3.425	2.843	2.694	1.845	4.176
1	Invasive	1.185	2.343	3.132	1.076	2.457
1	Others	5.791	4.056	4.236	3.736	6.144
1	Invasive	1.064	1.249	1.383	0.84	0.991
1	Others	6.723	4.628	4.873	-0.412	5.059
1	---	3.09	4.048	3.926	3.964	3.279
1	---	1.8	2.444	2.335	1.84	2.172
1	---	1.133	1.693	1.804	0.023	1.73
1	Invasive	2.849	2.888	3.424	2.571	2.279
1	Invasive	1.88	1.6	1.59	2.662	1.331
1	Invasive	2.591	3.416	3.133	2.896	2.886
1	---	5.307	4.291	4.191	10.484	4.469
1	Invasive	0.797	1.448	1.207	1.055	0.895
1	Invasive	0.691	1.33	0.836	2.622	1.197
1	Invasive	0.815	1.712	0.626	1.513	1.555
1	Invasive	1.602	2.219	2.316	3.189	2.21
1	---	1.984	2.424	3.126	3.076	2.45
1	Others	2.819	1.973	2.273	2.993	2.483
1	Invasive	2.148	3.07	3.312	1.514	2.434
1	Others	3.484	3.932	3.813	0.235	3.553
1	Invasive	2.831	3.549	3.959	2.881	2.542
1	---	3.723	4.353	3.774	4.038	4.049
1	Invasive	2.173	2.273	2.709	1.232	1.604
1	Others	5.062	4.158	3.844	4.978	4.522
1	Others	4.401	3.978	4.438	5.168	3.641
1	Others	3.428	3.905	3.741	2.837	3.439
1	Others	3.761	2.427	2.371	2.154	2.588
1	Others	2.81	2.505	3.37	1.722	2.172
1	Invasive	1.032	1.184	1.252	1.381	1.033
1	Invasive	2.073	2.407	1.119	0.785	1.158
1	Invasive	0.752	1.526	1.166	0.616	1.09
1	---	1.257	1.408	1.761	0.151	1.193
1	Invasive	1.444	3.518	3.044	1.815	2.024
1	Others	4.414	3.418	3.208	3.171	4.033
1	Others	4.252	2.846	2.978	-0.374	2.525
1	Invasive	1.537	2.512	1.921	3.265	1.662
1	Invasive	2.29	2.501	2.013	3.234	2.129
1	Invasive	1.955	2.001	1.351	3.03	1.961
1	Invasive	0.948	1.607	1.553	0.756	0.898
1	---	1.832	2.496	2.885	3.666	2.706
1	---	2.034	2.099	1.988	1.577	1.938
1	Invasive	2.431	3.036	3.285	4.048	1.986
1	Others	3.799	3.124	3.611	1.656	2.479
1	Others	3.34	3.561	3.988	4.446	2.977
1	Others	3.948	3.705	3.057	4.945	2.989
1	Invasive	2.152	3.513	3.369	3.168	2.746
1	Invasive	1.468	1.256	1.473	1.506	1.9
1	Others	5.59	3.36	4.389	0.876	4.894
1	Invasive	2.425	1.48	2.012	2.002	1.561
1	---	3.731	3.152	3.235	0.491	2.908
1	Invasive	0.944	1.281	1.981	1.337	1.545
1	Invasive	1.297	1.761	2.038	2.555	1.519
1	Others	6.52	4.399	4.47	0.934	4.93
1	Invasive	0.569	1.154	0.935	0.559	1.294
1	Invasive	1.722	1.82	2.171	3.422	1.209
1	Others	4.398	3.341	3.344	1.513	3.448
1	Invasive	1.648	1.909	1.722	2.294	1.4
1	Invasive	2.067	2.779	3.009	2.169	2.342
1	Others	6.449	4.91	4.798	2.889	5.288
1	Invasive	2.661	3.656	3.572	3.403	1.907
1	Invasive	1.929	1.632	1.36	2.316	1.858
1	Invasive	1.224	2.277	1.822	1.459	1.336
1	Invasive	0.858	1.858	1.841	1.453	1.49
1	Invasive	3.104	2.317	2.193	2.594	3.307
1	---	1.868	1.858	2.806	1.38	2.442
1	Invasive	1.562	1.814	1.665	1.41	1.896
1	Invasive	1.006	0.847	1.314	1.065	1.242
1	Invasive	2.433	3.77	2.938	3.012	1.831
1	Invasive	2.808	3.294	2.794	3.083	2.608
1	Others	5.488	3.798	4.425	3.519	3.948
1	Invasive	0.738	1.391	2.203	2.762	1.571
1	Invasive	0.689	1.399	1.163	2.564	1.2
1	Invasive	1.949	3.536	3.011	1.606	2.005
1	Invasive	1.878	3.286	3.1	2.316	2.61
1	Invasive	0.748	1.112	0.789	1.671	0.71
1	Invasive	2.15	2.177	3.037	2.182	2.371
1	Invasive	2.861	2.349	3.298	2.351	3.33
1	Invasive	0.655	1.213	2.046	1.176	1.228
1	Invasive	2.479	2.65	2.573	2.086	2.432
1	Invasive	1.841	2.558	3.102	1.33	2.27
1	Others	5.572	4.47	4.782	-0.053	3.987
1	---	1.991	2.971	2.365	4.716	1.975
1	---	2.552	3.334	4.547	3.404	1.546
2	---	1.017	1.744	1.37	1.672	1.064
2	Invasive	0.715	1.113	1.65	0.176	0.936
2	Invasive	1.018	1.693	1.359	0.788	0.864
2	---	1.032	0.743	0.9	0.73	1.355
2	Others	4.511	1.72	2.65	1.635	2.882
2	Invasive	1.405	2.228	1.579	1.761	1.577
2	---	4.034	3.571	3.801	0.646	4.623
2	---	2.444	1.743	1.926	3.967	1.907
2	Others	3.827	3.889	3.275	3.631	2.676
2	Others	6.629	4.082	4.734	-1.266	5.148
2	---	3.829	3.388	4.065	2.826	3.345
2	---	2.749	2.592	2.783	2.68	1.595
2	Invasive	2.149	2.248	2.277	1.434	1.198
2	Invasive	2.633	2.295	2.272	3.09	1.932
2	Others	4.646	3.057	3.561	2.156	2.179
2	---	2.918	2.796	3.366	3.094	2.528
2	---	3.143	2.905	3.292	3.605	3.399
2	Invasive	1.624	1.584	1.531	2.251	1.908
2	Invasive	2.506	2.217	2.44	2.172	2.191
2	---	5.03	3.335	3.579	2.439	5.033
2	---	0.844	1.689	2.026	2.408	1.006
2	---	2.477	3.177	3.281	3.255	3.057
2	---	1.817	1.967	1.378	2.015	1.488
2	---	3.016	3.148	2.76	2.282	2.728
2	---	3.643	3.57	3.61	2.966	2.54
2	Invasive	0.693	1.639	1.034	1.414	1.022
2	Others	3.816	3.313	4.089	1.702	3.132
2	---	3.242	4.446	3.683	3.785	3.331
2	---	1.284	1.516	1.705	0.416	1.414
2	---	0.955	1.384	1.434	0.774	1.664
2	---	3.357	3.804	4.175	2.799	2.939
2	Invasive	1.185	2.607	2.004	1.219	2.228
2	---	2.114	1.743	1.762	1.43	2.135
2	---	1.268	3.492	2.18	3.408	1.965
2	Others	3.283	2.685	2.335	1.872	3.101
2	---	1.839	2.455	2.636	2.67	2.625
2	Others	4.917	5.453	3.916	2.612	3.096
2	Others	2.817	2.326	2.391	1.767	2.441
2	Others	3.63	3.962	3.813	2.702	3.435
2	Invasive	1.776	3.545	2.735	1.061	2.013
2	---	3.102	1.98	2.258	2.791	2.193
2	---	0.749	1.609	0.871	-0.138	0.945
2	Others	3.297	3.466	3.746	2.801	2.592
2	---	1.378	1.634	1.374	1.146	1.653
2	Others	4.813	3.851	3.855	0.864	3.972
2	Others	3.938	3.015	2.548	1.264	1.135
2	---	5.309	3.675	4.926	-0.655	4.274
2	Invasive	1.911	2.75	2.91	1.847	1.778
2	Invasive	3.106	1.974	1.838	0.302	1.912
2	Invasive	1.568	1.659	1.827	1.388	1.134
2	Invasive	1.524	1.963	1.51	1.221	1.079
2	Invasive	1.595	1.752	1.564	0.803	1.754
2	Invasive	1.327	3.123	2.694	5.303	1.538
2	Invasive	1.851	2.161	2.388	0.47	2.29
2	---	2.8	3.246	3.482	2.478	2.54
2	---	1.021	1.427	1.274	1.85	1.262
2	---	4.64	3.328	4.353	3.302	3.846
2	---	3.111	3.197	3.678	3.04	2.706
2	Invasive	1.916	2.491	2.211	2.794	2.634
2	---	2.759	3.567	3.317	2.78	2.9
2	Invasive	2.989	3.067	2.24	2.701	3.113
2	---	4.098	3.472	3.775	3.913	3.868
2	---	1.009	1.117	1.384	0.25	1.389
2	Others	4.891	4.583	4.123	0.484	4.342
2	---	1.749	2.741	2.791	3.049	2.084
2	---	2.374	3.11	3.173	2.307	2.526
2	---	0.818	1.478	1.023	2.99	0.99
2	Invasive	2.053	2.919	3.306	4.07	2.07
2	Invasive	1.57	2.016	1.578	2.399	1.235
2	---	1.998	2.119	2.063	2.069	2.077
2	---	5.652	4.054	4.342	2.759	3.478
2	---	1.2	1.523	1.276	1.405	1.451
2	Invasive	2.415	2.726	2.172	2.256	1.797
2	---	4.593	4.324	4.021	2.032	3.233
2	Invasive	1.789	1.97	1.859	1.899	1.485
2	Others	2.891	3.698	3.466	1.512	1.931
2	---	1.952	2.775	2.809	2.192	2.104
2	Invasive	1.542	2.478	2.596	2.607	2.312
2	Invasive	0.752	1.178	1.223	1.146	0.869
2	Invasive	1.664	3.653	2.958	1.709	2.557
2	---	0.881	0.876	0.35	0.432	0.991
2	Invasive	1.124	1.187	1.389	0.619	0.977
2	---	2.167	1.93	2.095	1.843	1.688
2	Invasive	2.011	2.202	2.106	1.55	2.38
2	---	5.581	4.387	3.997	5.361	4.179
2	Invasive	1.172	1.629	1.501	0.873	1.405
2	---	3.06	3.267	3.522	3.416	2.729
2	Invasive	1.419	2.68	3.547	4.166	2.576
2	Invasive	0.539	0.986	1.38	3.516	0.997
2	---	2.722	3.799	3.702	3.348	2.547
2	Invasive	2.553	2.693	2.694	3.021	2.36
2	Invasive	1.107	1.955	1.418	1.45	1.13
2	---	1.229	1.833	1.918	0.091	1.26
2	---	3.522	2.74	3.345	3.992	2.349
2	---	5.274	4.148	4.293	2.843	3.66
2	---	1.942	2.15	2.696	1.793	2.143
2	---	1.664	2.532	2.387	0.96	1.877
2	---	1.924	1.625	2.041	3.699	2.518
2	---	2.229	3.091	3.382	1.483	2.507
2	---	4.617	2.887	3.071	1.019	2.689
2	Others	2.705	3.87	3.529	3.203	3.079
2	---	4.097	3.242	3.491	1.975	3.631
2	Invasive	2.146	2.473	2.904	2.127	2.267
2	Others	3.569	3.305	3.407	4.886	2.691
2	---	0.876	1.013	0.96	1.033	1.538
2	Invasive	1.97	2.334	2.167	1.534	2.565
2	---	4.116	3.008	2.461	3.218	3.592
2	Others	3.583	2.169	2.502	1.144	3.576
2	---	3.609	3.049	4.048	3.593	3.497
2	Invasive	2.549	3.053	3.463	3.434	3.176
2	---	1.072	1.607	1.261	1.447	0.841
2	Invasive	2.522	2.869	3.171	3.984	3.003
2	Others	3.288	2.934	2.793	3.31	2.936
2	Invasive	1.293	2.252	2.168	1.499	1.883
2	Others	4.323	3.815	3.757	-0.089	3.393
2	Others	4.382	2.719	2.881	4.141	3.416
2	Invasive	2.51	3.08	3.15	3.218	1.918
2	Invasive	1.613	0.712	1.812	2.237	1.538
2	---	2.616	2.086	1.925	0.087	2.021
2	Invasive	1.252	1.717	1.519	0.946	1.576
2	---	1.154	2.745	2.902	-0.153	1.772
2	Invasive	1.169	1.711	1.487	1.854	1.036
2	---	2.134	2.01	2.955	0.988	2.544
2	---	1.342	2.127	2.817	1.36	1.712
2	---	3.461	2.888	2.78	2.256	1.94
2	---	2.58	2.612	1.82	1.826	2.397
2	---	2.18	2.135	1.927	1.82	2.704
2	---	4.305	4.256	4.079	5.27	4.506
2	---	1.743	1.907	2.075	3.352	1.789
2	---	1.942	2.599	4.261	0.882	1.412
2	Others	2.602	2.249	2.157	-1.148	1.64
2	---	3.595	3.586	3.266	3.621	3.554
2	---	4.042	4.006	3.272	3.515	3.23
2	Others	4.827	4.838	4.729	3.998	2.969
2	Others	2.617	2.085	1.829	2.821	1.602
2	---	1.282	0.958	1.127	2.535	1.422
2	---	0.684	1.247	0.83	0.514	1.337
2	Invasive	2.106	2.781	2.32	1.77	2.578
2	Invasive	0.659	1.255	1.369	0.929	1.198
2	Invasive	2.294	1.912	1.978	-0.148	1.146
2	Invasive	1.984	1.887	1.59	3.029	2.323
2	---	1.293	2.209	1.434	0.765	1.057
2	---	4.735	2.74	2.486	6.326	1.569
2	Invasive	2.049	1.863	1.823	2.849	1.358
2	Invasive	0.59	1.29	1.261	0.867	1.237
2	---	1.225	1.369	1.98	2.055	1.43
2	---	1.437	2.311	1.904	2.207	1.299
2	---	2.992	3.687	3.266	3.091	3.115
2	---	2.297	1.647	1.856	1.646	1.566
2	---	1.564	1.523	1.542	1.244	1.448
2	Others	4.578	2.623	2.86	3.803	3.886
2	Others	3.441	3.598	3.382	2.551	3.123
2	Others	3.585	3.606	5.154	4.06	2.827
2	---	2.137	3.397	3.188	2.288	2.27
2	---	1.968	1.563	1.948	1.907	1.971
2	---	3.975	2.268	2.793	2.706	1.638
2	Invasive	1.489	1.132	1.55	1.158	1.265
2	Others	3.836	3.212	3.454	3.709	3.098
2	Invasive	1.955	1.586	2.188	0.06	1.537
2	---	1.194	2.894	2.168	4.443	1.817
2	---	1.327	2.846	3.182	1.591	1.822
2	Invasive	2.586	2.482	2.513	2.079	1.798
2	Others	4.149	2.709	3.237	-0.836	3.17
2	---	1.491	2.108	1.474	2.277	0.821
2	---	1.54	1.832	1.867	1.075	1.43
2	---	1.196	1.484	1.26	1.785	1.036
2	---	1.413	1.593	1.754	1.662	1.643
2	---	2.307	3.093	3.608	0.939	1.898
2	---	0.864	1.281	1.184	1.781	1.728
2	Invasive	1.252	2.472	2.179	2.594	1.967
2	---	1.935	2.198	1.72	2.269	1.877
2	Invasive	1.765	1.995	1.787	2.626	1.311
2	---	2.474	2.78	3.333	2.482	2.283
2	---	2.589	3.178	3	2.371	3.046
2	---	2.343	1.848	1.857	1.428	0.987
2	Others	3.439	2.656	2.52	0.64	3.159
2	---	3.116	2.021	2.579	2.372	2.067
2	---	1.295	1.991	1.63	1.948	1.163
2	---	2.866	3.272	3.144	2.815	3.076
2	Others	2.504	2.345	1.574	2.038	1.832
2	Invasive	2.62	1.658	1.726	2.513	2.633
2	Invasive	2.545	2.632	3.315	2.188	2.873
2	---	0.928	1.3	0.995	1.907	1.299
2	---	2.414	1.713	1.858	2.163	1.315
2	Invasive	1.866	4.345	3.207	5.193	4.91
2	---	2.698	2.719	2.362	3.622	2.965
2	Invasive	1.512	2.109	2.929	1.812	1.756
2	Others	3.137	2.339	1.602	3.188	1.958
2	Invasive	1.088	0.986	1.133	2.412	1.286
2	Invasive	0.801	1.138	0.181	2.475	1.044
2	Invasive	1.677	2.907	3.237	3.323	1.797
2	Invasive	1.6	1.619	1.577	0.93	1.618
2	Invasive	2.43	2.788	2.815	2.975	2.482
2	---	4.254	4.339	3.935	1.348	3.455
2	---	1.109	1.069	1.231	5.474	0.937
2	---	1.965	2.153	1.702	4.272	2.397
2	---	2.586	2.987	3.396	2.869	2.614
2	---	1.047	2.163	1.812	0.778	0.917
2	---	2.33	3.262	3.083	2.591	1.968
2	Others	8.73	6.025	5.276	5.362	6.607
2	---	4.352	4.004	4.133	3.284	3.856
2	Invasive	1.562	2.058	1.703	1.798	1.176
2	---	3.265	3.737	3.319	1.851	2.705
2	Invasive	0.545	1.115	0.818	0.958	1.336
2	Invasive	2.041	2.884	3.054	1.706	2.103
2	Invasive	2.264	3.26	2.94	2.383	2.603
2	Invasive	0.845	1.383	0.815	3.448	1.324
2	---	2.696	2.8	2.801	2.766	2.434
2	Invasive	1.303	2.107	1.502	0.897	1.662
2	Invasive	1.441	1.603	1.234	2.229	1.538
[truncated: 362 more rows]

## Sheet: PF_external
Center	ventilation	PF ratio	Baseline	MAE	CTCLIP	AutoARDS
4	Invasive	2	1.421	1.549	2.023	1.722
4	Others	3.721	4.026	3.823	2.034	3.062
4	---	3.907	2.437	3.029	1.833	3.061
4	---	3.046	2.625	3.137	2.095	2.905
4	Others	3.63	3.147	3.453	2.376	2.817
4	---	3.878	3.545	3.429	2.577	3.198
4	---	3.586	3.419	3.185	2.627	3.077
4	Invasive	4.904	2.472	2.831	2.592	1.811
4	Invasive	3.906	2.856	2.868	2.378	3.922
4	Invasive	3.31	2.913	2.269	2.351	2.997
4	---	1.728	1.776	1.664	2.29	1.734
4	Invasive	2.999	2.556	2.578	2.695	2.381
4	Others	4.28	3.405	3.74	2.248	2.986
4	---	4.856	3.064	3.126	2.365	3.107
4	Invasive	2.188	2.857	3.11	2.345	2.708
4	---	3.56	2.726	3.428	2.458	3.041
4	Invasive	2.513	3.202	2.694	2.488	2.201
4	---	3.131	2.221	1.896	2.328	2.61
4	Others	3.451	2.512	2.582	2.447	2.734
4	Invasive	2.363	2.719	2.345	2.355	2.578
4	Invasive	1.983	2.354	2.275	2.12	1.951
4	---	1.42	1.506	1.123	2.649	1.266
4	---	3.664	3.039	2.393	2.24	2.857
4	---	5.056	4.193	2.982	2.521	4.824
4	Invasive	3.337	1.753	2.307	2.472	3.165
4	Others	4.697	3.511	3.814	1.905	3.532
4	---	1.446	1.437	1.475	2.423	1.028
4	Invasive	3.545	3.159	2.516	2.343	3.404
4	Others	3.622	3.04	2.496	2.074	3.347
4	---	3.416	2.379	2.191	2.136	2.643
4	Invasive	1.991	2.19	1.975	1.893	2.017
4	Invasive	1.126	1.522	1.431	2.13	1.237
4	Invasive	1.864	1.668	1.752	1.63	1.867
4	Invasive	1.637	1.427	0.879	2.029	1.648
4	---	3.244	2.021	2.36	2.349	2.561
4	Invasive	4.118	2.888	2.599	1.89	4.015
4	Invasive	2.252	2.644	2.337	2.474	2.377
4	Invasive	3.087	2.65	2.288	2.152	2.909
4	Invasive	1.801	2.648	2.931	2.012	2.241
4	---	1.936	2.07	2.124	1.946	1.762
4	---	2.254	1.765	1.847	2.355	1.961
4	Invasive	2.354	2.158	2.232	3.099	2.23
4	---	1.969	2.035	2.624	2.593	2.345
4	Invasive	3.501	3.063	3.184	2.834	3.439
4	Invasive	1.737	1.815	1.661	2.449	1.542
4	Invasive	2.249	1.626	1.57	2.761	1.941
4	Others	2.047	3.337	2.459	1.785	2.531
4	Invasive	4.728	2.637	2.144	2.253	3.655
4	Invasive	3.866	3.107	2.558	2.404	2.935
4	Invasive	3.822	3.772	3.404	2.171	3.879
4	Invasive	2.514	1.323	1.658	2.293	2.254
4	Invasive	2.831	1.784	1.588	2.758	1.617
4	Invasive	1.557	1.448	1.468	1.899	1.59
4	Others	2.295	3.116	2.525	2.542	2.319
4	---	5.018	4.117	3.596	2.632	2.803
4	Invasive	0.913	1.647	0.994	2.004	1.192
4	---	3.739	2.773	1.915	2.712	2.752
4	Invasive	1.615	1.424	1.582	2.332	1.783
4	Others	1.694	3.804	3.067	2.036	2.395
4	Invasive	2.938	2.673	2.523	2.278	2.926
4	Invasive	1.727	1.692	1.707	1.95	1.626
4	Others	2.997	2.729	2.7	2.149	3.149
4	Invasive	2.007	1.74	1.661	2.407	2.061
4	Invasive	1.97	2.324	2.177	2.123	1.893
4	Invasive	0.896	1.254	0.965	1.652	1.069
4	Invasive	4.288	2.83	3.053	2.331	3.264
4	Invasive	1.936	2.014	1.786	2.145	1.861
4	---	2.901	2.709	2.516	2.16	2.242
4	Others	3.954	3.186	3.089	2.43	3.357
4	Invasive	1.099	1.4	1.524	2.252	1.388
4	Invasive	2.15	2.239	2.152	2.022	2.15
4	---	2.887	2.208	2.19	2.167	2.999
4	Invasive	1.457	1.539	1.604	3.037	1.406
4	---	3.363	2.45	2.658	2.222	4.235
4	---	3.712	3.178	2.879	2.196	2.83
4	Others	4.631	3.752	3.09	2.081	4.662
4	Invasive	3.116	1.47	1.678	2.529	2.379
4	---	4.915	3.47	3.445	2.297	3.884
4	---	2.007	1.582	1.463	1.93	1.98
4	---	2.249	2.995	2.367	2.219	1.904
4	---	3.351	2.847	2.622	2.513	2.734
4	---	-0.91	1.93	0.673	2.377	2.216
4	Invasive	3.442	1.291	2.392	2.115	3.151
4	---	3.352	2.941	3.11	1.938	3.524
4	Others	3.166	3.054	3.658	1.784	2.829
4	Invasive	2.246	1.889	1.683	2.356	1.73
4	Invasive	1.982	2.587	2.263	2.147	2.047
4	Invasive	3.03	1.72	1.859	2.234	2.426
4	---	2.432	1.749	1.7	2.938	1.725
4	Invasive	1.739	1.609	1.671	3.32	1.81
4	---	2.054	1.447	1.663	2.643	1.754
4	Invasive	3.479	2.175	2.325	2.281	1.788
4	---	3.445	2.252	2.815	2.085	3.279
4	Others	3.407	4.174	3.625	2.107	3.588
4	---	1.915	2.24	2.131	1.892	1.974
4	---	2.654	1.878	1.706	2.234	1.415
4	Invasive	1.52	1.504	1.612	2.298	1.691
4	---	2.04	2.266	1.978	2.077	2.01
4	---	3.703	2.969	3.055	2.773	3.036
4	---	1.911	1.957	1.74	2.481	1.916
4	Others	3.356	3.737	3.321	3.028	3.117
4	Invasive	2.861	2.357	3.152	2.314	3.182
4	---	3.775	4.098	3.711	1.904	3.77
4	Invasive	4.19	3.781	3.768	2.097	3.299
4	Others	2.193	3.324	3.146	2.319	2.402
4	Invasive	3.744	2.468	1.082	2.446	1.27
4	Invasive	3.802	3.001	3.252	1.865	3.101
4	Invasive	1.107	1.656	1.341	2.248	1.042
4	Invasive	1.877	2.199	2.225	2.651	1.906
4	Invasive	3.412	2.788	2.481	3.318	2.619
4	---	2.839	2.735	2.471	2.219	3.288
4	---	0.853	1.854	1.834	2.326	2.436
4	Invasive	1.64	2.017	1.9	2.324	1.332
4	Invasive	2.926	2.751	3.145	2.723	2.882
4	---	2.249	2.479	2.323	1.959	2.69
4	Others	2.918	2.583	2.452	1.837	2.743
4	Invasive	2.5	2.024	1.608	2.142	3.131
4	Invasive	3.305	2.609	2.449	2.35	3.366
4	Invasive	5.575	3.39	3.588	2.293	5.483
4	---	5.8	1.999	3.908	2.019	3.917
4	Others	3.835	3.189	3.352	2.018	2.831
4	Others	3.799	3.654	3.698	2.522	2.805
4	Invasive	2.884	2.551	1.751	2.496	3.027
4	Invasive	2.321	1.957	1.985	1.565	2.156
4	---	2.87	2.186	2.273	2.352	1.929
4	Invasive	3.648	2.133	2.649	2.651	2.95
4	Invasive	2.265	1.801	1.952	2.096	2.24
4	Others	4.792	3.213	3.915	2.624	3.734
4	Invasive	2.468	2.146	1.994	2.735	2.47
4	---	0.909	1.234	1.648	2.453	1.616
4	---	1.47	1.548	1.554	2.104	1.438
4	Invasive	2.024	2.108	2.262	2.13	2.075
4	---	2.462	2.826	2.511	2.431	1.755
4	Invasive	2.06	2.204	2.085	1.843	1.754
4	---	1.233	1.502	1.12	2.02	1.146
4	Invasive	1.53	1.432	1.495	2.48	1.183
4	---	2.231	2.147	2.264	2.284	2.132
4	Invasive	3.068	2.59	3.137	2.232	2.863
4	Invasive	2.914	2.377	2.06	2.116	2.918
4	---	3.015	2.771	3.375	2.15	3.156
4	---	3.646	2.979	3.409	2.358	2.811
4	Invasive	1.543	1.526	1.593	2.1	1.708
4	Invasive	3.18	2.605	2.877	2.393	2.966
4	Others	5.074	3.941	4.33	2.288	5.176
4	Others	4.033	4.045	3.858	2.291	4.2
4	---	3.342	3.048	2.704	2.684	2.838
4	Invasive	1.737	1.814	1.799	1.943	1.339
4	Invasive	1.534	1.505	1.593	2.348	1.203
4	Invasive	1.974	2.431	2.083	2.359	1.633
4	Invasive	1.462	1.399	1.495	1.962	1.24
4	Invasive	2.928	2.155	2.036	1.856	1.901
4	---	1.298	2.033	1.866	2.499	1.954
4	Invasive	2.318	2.167	2.016	2.253	2.276
4	Invasive	1.809	1.505	1.589	2.554	2.098
4	---	1.579	1.775	1.728	2.483	1.852
4	---	2.954	2.313	2.14	2.266	2.585
4	Invasive	3.67	2.33	2.341	2.055	3.264
4	Invasive	2.532	1.475	1.587	1.965	2.545
4	---	2.817	2.178	1.757	3.211	2.3
4	---	2.397	2.491	2.275	2.635	2.363
4	---	3.804	2.075	2.733	2.308	3.478
4	---	1.5	2.366	1.719	2.3	1.834
4	---	3.583	2.718	2.467	2.194	3.005
4	Invasive	4.031	2.328	2.313	1.875	3.22
4	---	0.986	1.555	1.735	2.153	1.564
4	---	3.837	2.243	2.071	1.939	3.52
4	Others	2.681	2.793	3.397	2.19	2.996
4	Others	3.945	3.084	3.18	1.854	3.334
4	---	2.106	1.663	1.696	2.541	1.955
4	Invasive	1.81	2.381	1.926	1.794	1.817
4	---	2.27	1.97	1.653	2.026	2.092
4	Invasive	3.905	2.307	2.555	2.43	3.661
4	---	3.44	2.973	3.262	2.239	3.384
4	---	2.565	2.081	1.792	2.318	2.41
4	---	2.444	2.067	1.803	1.728	2.999
4	Invasive	2.184	2.421	2.336	2.478	1.961
4	Invasive	3.672	2.553	3.255	2.157	4.21
4	---	3.152	2.438	1.855	3.067	2.699
4	---	2.29	2.237	2.076	1.849	2.405
4	Others	4.466	3.322	3.748	1.749	3.368
4	Invasive	3.181	1.883	2.01	2.033	2.154
4	---	4.246	2.118	3.067	2.033	4.392
4	Others	4.417	3.5	3.761	2.429	3.038
4	Others	3.67	3.327	3.698	1.927	3.538
4	---	1.933	1.696	1.717	2.108	2.289
4	---	2.689	3.029	3.058	2.508	2.606
4	Invasive	2.348	2.527	2.644	2.508	2.364
4	Others	3.11	2.84	2.321	2.918	2.286
4	Invasive	1.46	1.401	1.361	2.936	1.354
4	---	1.967	2.228	2.079	2.513	1.767
4	---	2.04	1.879	1.517	2.484	1.685
4	---	1.967	1.856	1.614	1.967	2.249
4	Invasive	3.193	1.713	1.615	2.313	3.301
4	---	1.786	1.638	1.274	2.448	1.504
4	Others	4.061	3.161	3.107	2.62	2.991
4	Invasive	1.785	1.693	1.569	2.202	1.571
4	---	2.077	1.928	1.638	2.559	1.808
4	Invasive	2.415	2.52	2.386	2.605	2.313
4	Others	3.084	2.891	3.263	2.163	2.621
4	Invasive	3.257	3.074	2.639	1.943	3.198
4	Invasive	1.455	1.467	1.475	1.923	1.786
4	Invasive	2.73	2.422	2.716	2.78	2.195
4	Others	4.626	4.534	3.401	2.491	3.424
4	---	2.201	1.976	2.005	3.553	2.413
4	Invasive	2.825	2.093	2.043	2.12	2.997
4	Others	3.255	2.952	2.772	2.36	3.219
4	Invasive	2.496	2.807	2.251	2.432	2.53
4	Invasive	2.18	1.772	1.769	2.536	1.215
4	Invasive	3.328	2.472	3.204	1.969	2.635
4	Invasive	0.888	2.358	2.169	2.811	1.866
4	Invasive	1.915	1.556	1.679	2.398	1.568
4	Invasive	0.645	1.415	1.333	2.481	1.647
4	Others	3.291	3.71	3.456	2.27	2.951
4	---	3.918	2.972	2.823	2.057	3.046
4	Others	5.011	4.032	3.992	2.259	4.867
4	Others	3.76	3.135	3.486	2.091	4.028
4	Invasive	3.093	2.402	3.059	2.132	3.01
4	Invasive	2.483	1.826	1.825	2.512	2.423
4	---	3.171	3.369	3.411	2.751	2.548
4	Others	3.753	2.92	2.317	1.788	3.143
4	---	2.807	3.629	3.632	2.171	2.672
4	Invasive	2.196	2.242	2.224	2.415	1.942
4	---	4.207	3.799	3.462	2.503	2.863
4	---	1.534	1.644	1.599	2.61	1.428
4	Invasive	2.231	2.664	2.456	2.97	1.826
4	---	2.595	2.723	3.069	3.075	2.379
4	Others	4.33	3.519	3.637	2.244	3.752
4	---	4.754	3.609	4.252	2.072	3.559
4	---	2.691	1.679	1.615	2.702	2.586
4	---	2.103	1.526	1.847	1.836	2.053
4	Invasive	2.703	2.024	2.132	2.841	2.654
4	Invasive	1.763	2.204	2.342	2.092	1.878
4	Invasive	2.04	1.999	2.138	2.001	2.079
4	Invasive	2.491	2.45	3.013	2.428	2.119
4	Invasive	2.7	2.7	3.402	1.973	2.651
4	---	2.19	1.834	1.565	2.837	1.949
4	Others	2.003	3.08	2.857	2.889	2.035
4	Invasive	3.257	1.758	2.076	2.479	1.133
4	---	1.504	1.463	0.944	2.068	1.17
4	---	1.338	1.312	0.781	2.287	0.978
4	Invasive	1.802	1.659	1.163	2.297	1.289
4	---	2.784	1.884	2.009	2.182	1.662
4	Invasive	2.095	2.538	3.209	2.444	1.996
4	Invasive	2.25	2.017	1.739	2.062	2.171
4	Invasive	2.666	2.364	3.026	2.715	2.659
4	Invasive	1.245	1.379	1.618	2.322	1.254
4	---	4.874	3.657	4.15	1.721	3.825
4	---	3.466	3.007	2.793	2.441	2.473
4	Invasive	1.525	1.499	1.57	2.456	1.416
4	---	4.604	2.341	2.397	2.129	3.048
4	Others	2.937	3.094	2.843	2.031	2.87
4	---	2.061	1.857	1.742	2.524	1.936
4	---	3.095	2.87	3.121	2.469	2.853
4	Others	4.238	3.66	3.817	2.646	3.885
4	---	3.68	2.828	3.368	2.278	3.271
4	Invasive	1.504	1.38	1.612	1.888	1.353
4	---	2.506	2.5	2.089	1.7	2.929
4	Invasive	2.86	2.303	2.324	2.172	1.985
4	---	3.229	2.048	1.724	2.288	3.445
4	Invasive	3.679	2.503	2.705	2.41	3.356
4	Invasive	2.81	2.505	2.473	2.317	2.703
4	Invasive	1.148	1.43	1.438	2.206	1.387
4	Invasive	1.702	1.525	1.563	2.324	1.754
4	---	3.636	2.028	2.216	1.957	2.05
4	Invasive	1.481	2.586	2.109	2.9	1.729
4	---	3.158	3.161	3.465	2.153	2.797
4	---	2.934	1.994	2.214	1.937	2.54
4	---	3.115	3.027	2.622	2.182	2.657
4	Others	3.923	3.032	3.662	2.29	3.26
4	---	1.714	1.57	1.586	1.915	1.793
4	Invasive	2.22	1.933	1.58	2.536	2.356
4	---	3.439	3.252	2.781	2.804	3.107
4	Invasive	2.579	2.159	1.873	2.334	2.334
4	---	2.26	1.852	1.949	2.203	1.189
4	---	2.509	2.376	3.018	2.555	2.485
4	---	2.756	2.508	3.216	2.642	2.328
4	Invasive	2.373	1.721	1.622	2.135	2.405
4	Others	3.267	3.078	2.778	2.672	3.138
4	Invasive	2.842	2.754	2.577	2.384	2.555
4	Invasive	3.559	3.04	2.648	2.802	3.45
4	Invasive	3.296	2.422	2.585	2.599	2.282
4	Invasive	1.541	1.376	1.228	1.977	1.54
4	---	4.077	3.361	2.746	3.146	3.548
4	Others	3.163	3.085	3.393	2.152	2.931
4	Others	2.545	2.329	2.158	2.306	2.58
4	Invasive	3.511	1.926	2.084	1.804	2.94
4	Invasive	2.554	1.884	1.83	2.315	2.724
4	---	2.976	3.287	2.958	2.878	3.187
4	Others	3.693	3.092	3.21	2.072	3.586
4	Invasive	1.11	1.525	1.095	2.204	1.309
4	---	4.564	3.085	3.299	2.382	2.893
4	Invasive	3.494	3.496	3.618	1.704	2.691
4	Others	2.723	3.525	3.257	2.13	3.033
4	Invasive	1.693	1.905	1.868	2.565	3.032
4	Invasive	1.653	2.609	2.093	2.199	1.992
4	---	3.093	2.714	2.971	2.487	2.532
4	Others	3.417	3.253	3.524	2.2	3.894
4	---	1.145	1.281	1.289	2.112	1.583
4	---	2.793	2.133	2.011	2.408	2.256
4	Invasive	2.086	1.952	1.833	2.077	2.585
4	Invasive	1.494	1.781	1.787	1.879	1.663
4	Invasive	1.799	1.678	1.709	2.31	1.839
4	Others	1.781	3	3.507	3.267	2.003
4	---	1.452	1.618	1.668	2.832	1.675
4	Others	3.544	2.84	3.02	1.289	2.903
4	---	3.46	2.039	2.027	1.603	3.008
4	Invasive	1.039	1.274	1.398	1.516	1.255
4	Invasive	0.95	1.446	1.401	1.593	2.047
4	Invasive	1.739	1.691	1.607	1.367	1.327
4	Invasive	4.606	3.126	2.434	2.46	2.629
4	Others	4.51	3.154	3.406	3.153	2.411
4	---	2.858	3.055	2.974	1.746	2.268
4	Invasive	1.764	2.618	1.98	2.383	1.57
4	---	0.577	1.766	1.466	1.609	1.534
4	---	1.296	1.931	1.783	2.107	1.772
4	Invasive	3.707	2.858	3.172	2.995	3.818
4	Invasive	2.665	3.201	3.351	3.208	3.25
4	Invasive	2.365	1.255	1.127	1.428	1.084
4	Invasive	2.606	3.097	2.75	2.98	2.184
4	Others	2	2.745	3.057	1.59	2.492
4	Invasive	0.819	1.688	1.167	1.365	0.821
4	---	0.897	1.418	1.349	1.452	1.125
4	Invasive	1.318	2.385	2.14	2.64	1.463
4	---	2.703	3.309	3.637	3.17	2.452
4	Invasive	2.169	2.344	2.167	1.41	1.581
4	Invasive	2.051	2.829	3.365	2.163	1.986
4	Invasive	1.286	1.43	1.424	1.381	1.533
4	Invasive	2.567	1.546	1.818	1.956	2.145
4	Invasive	1.297	1.562	1.571	1.569	1.347
4	Invasive	1.577	1.611	1.748	1.408	1.844
4	Others	2.235	2.79	2.06	1.319	2.744
4	Invasive	1.208	1.633	1.506	1.504	0.857
4	---	3.706	1.631	2.141	1.986	2.615
4	Invasive	4.056	2.943	2.715	2.258	1.33
4	Invasive	1.464	2.227	1.894	2.21	1.751
4	Invasive	2.404	2.91	2.719	2.885	3.223
4	Invasive	5.333	2.496	3.94	2.861	4.745
4	---	2.183	1.612	1.579	1.282	1.731
4	---	7.629	3.684	5.37	3.439	5.804
4	---	0.318	1.263	1.412	1.391	2.1
4	Invasive	2.632	1.35	1.49	1.36	2.626
4	Invasive	2.035	2.249	2.121	2.336	1.418
4	---	3.569	3.822	3.523	3.084	3.525
4	Others	4.01	2.638	3.416	3.153	2.566
4	---	1.22	1.67	0.974	1.37	1.42
4	---	1.829	2.319	2.067	1.233	2.156
4	---	2.223	2.254	1.89	2.236	2.311
4	Invasive	2.23	1.886	1.781	1.384	0.941
4	Invasive	1.887	1.707	1.729	1.527	1.109
4	Invasive	1.263	3.172	1.989	1.543	1.502
4	Others	3.452	3.985	3.103	3.072	3.49
4	Others	6.497	4.974	4.648	1.624	6.09
4	Others	2.721	3.502	3.042	3.021	2.644
4	Invasive	4.439	2.992	2.587	2.753	3.019
4	---	3.279	2.922	3.439	3.029	2.402
4	Others	2.544	3.263	3.839	3.115	1.827
4	---	2.856	2.778	2.815	2.567	2.156
4	---	2.75	2.671	2.446	2.462	1.855
4	Invasive	1.11	3.182	3.408	2.813	1.184
4	---	2.756	1.675	1.943	1.462	0.92
4	---	1.695	2.714	1.953	2.683	1.919
4	Invasive	1.576	1.969	1.563	2.158	1.609
4	Invasive	3.024	2.562	1.914	2.397	1.905
4	Others	2.896	2.742	3.333	3.136	2.726
4	---	2.055	1.958	1.966	1.983	2.021
4	---	0.902	1.585	0.952	1.251	1.144
4	---	1.411	1.73	1.575	2.202	1.537
4	---	3.805	3.091	3.545	2.91	3.424
4	Invasive	1.295	2.608	1.813	1.99	1.234
4	---	1.765	3.241	3.149	3.036	2.354
4	Others	2.312	3.22	2.981	3.071	2.483
4	---	3.106	2.496	2.26	2.337	2.825
4	Invasive	2.075	1.789	1.736	1.23	1.78
4	---	3.182	3.776	3.529	3.002	2.711
4	Others	2.059	3.247	3.043	3.341	2.419
4	---	2.246	2.651	2.274	2.508	1.933
4	Invasive	0.599	1.601	1.511	1.369	1.095
4	---	6.25	4.219	4.877	3.207	5.175
4	---	2.123	1.396	1.829	1.381	1.155
4	---	8.374	3.977	4.614	3.299	5.164
4	Others	2.292	2.452	1.799	2.187	2.288
4	---	8.191	4.21	5.33	3.481	6.015
4	Others	2.358	3.227	3.509	3.032	1.829
4	---	2.423	2.099	1.802	2.412	2.102
4	---	3.644	4.199	3.479	3.069	3.423
4	Invasive	3.705	2.621	2.489	2.349	2.37
4	Others	2.71	3.481	2.881	3.192	3.638
4	---	1.683	2.387	2.3	2.478	2.027
4	Others	7.756	3.439	4.134	3.47	6.746
4	---	4.808	2.172	2.63	1.351	2.178
4	Others	4.164	3.656	3.525	2.975	1.911
4	---	4.223	3.003	3.095	2.386	3.707
4	Others	3.952	3.932	3.992	2.015	2.939
4	Invasive	1.039	1.102	1.109	1.675	1.165
4	Invasive	2.825	3.421	3.855	3.351	2.615
4	---	1.296	2.278	2.841	2.998	2.114
4	---	1.743	3.983	3.557	3.22	2.246
4	Others	4.246	3.302	3.678	2.755	3.583
4	Others	2.779	4.316	3.239	3.267	2.431
4	---	4.332	3.539	3.803	2.881	3.131
4	Invasive	1.077	1.334	1.009	1.475	1.131
4	Invasive	1.678	1.621	1.508	1.475	1.152
4	Invasive	1.606	1.738	1.658	1.949	1.233
4	---	1.107	3.56	3.225	2.973	2.631
4	Invasive	0.797	1.681	1.474	1.545	1.277
4	Others	4.013	3.137	3.429	3.01	3.773
4	Invasive	2.577	2.016	2.1	2.103	1.544
4	---	2.331	2.751	2.514	2.764	2.215
4	Invasive	2.313	1.724	1.764	1.654	1.803
4	Invasive	1.026	1.575	1.304	1.445	1.046
4	Invasive	0.842	1.569	1.348	1.476	1.224
4	Invasive	1.403	1.447	1.475	3.308	1.041
4	---	4.041	2.806	3.699	2.74	3.789
4	Others	2.728	2.983	3.403	1.32	2.425
4	---	2.355	2.263	1.894	2.144	2.001
4	Invasive	2.107	2.966	2.821	3.14	2.389
4	Invasive	2.904	1.571	1.397	1.998	1.972
4	---	1.875	1.669	1.64	1.249	1.859
4	Invasive	1.317	1.595	1.519	1.492	1.006
4	---	2.663	2.691	2.31	2.442	2.47
4	Others	2.676	3.313	3.876	3.258	2.664
4	Invasive	2.357	3.007	3.319	3.128	2.62
4	Invasive	2.194	2.563	2.178	2.417	2.322
4	---	3.56	3.532	2.897	2.772	3.357
4	---	1.886	2.029	1.737	2.213	1.162
4	Invasive	1.374	2.699	2.364	2.381	1.824
4	---	2.202	3.182	2.947	2.821	2.129
4	Others	3.127	3.798	3.746	3.1	2.348
4	Others	2.904	3.269	3.448	2.663	2.767
4	---	2.102	2.757	3.131	1.497	2.172
4	Invasive	2.565	1.779	1.327	3.318	1.593
4	---	2.903	3.419	3.065	3.012	3.147
4	---	1.996	1.362	1.334	1.283	0.99
4	Invasive	2.424	2.58	2.15	2.523	2.674
4	Others	3.598	3.43	3.694	3.1	2.286
4	Invasive	1.878	2.482	2.223	2.342	1.87
4	Invasive	0.71	1.193	0.847	1.351	0.799
4	Invasive	1.26	1.576	1.545	1.578	1.704
4	Invasive	1.049	1.454	0.873	1.33	1.172
4	Others	3.562	3.892	3.941	3.316	2.779
4	Invasive	0.981	1.421	1.362	1.418	1.254
4	---	2.748	1.54	1.794	1.488	2.338
4	Others	6.783	5.246	3.592	3.238	5.72
4	---	1.755	2.013	1.885	1.883	1.624
4	---	3.167	2.935	3.299	1.326	2.849
4	Invasive	5.596	3.248	4.219	1.66	4.283
4	---	2.319	2.073	1.949	1.988	1.128
4	---	1.055	1.813	1.952	2.841	1.857
4	---	0.497	1.049	1.383	1.418	1.639
4	---	1.339	1.269	1.218	1.562	1.451
4	Invasive	0.202	1.017	1.269	1.305	1.697
4	Invasive	0.882	1.528	1.487	1.528	1.253
4	Invasive	0.986	1.291	1.492	1.229	1.235
4	Others	1.221	3.578	3.22	3.29	2.713
4	---	1.559	1.364	1.646	1.44	1.302
4	---	3.099	3.837	3.403	1.745	2.757
4	Invasive	5.533	2.804	3.813	1.777	1.57
4	Others	2.929	3.636	3.993	3.146	2.951
4	---	0.871	1.49	1.548	1.514	1.014
4	---	2.635	3.355	3.407	2.911	1.483
4	---	1.737	2.342	1.84	2.295	1.428
4	Others	3.849	3.967	2.945	3.09	4.237
4	---	1.912	2.526	2.665	2.518	2.439
4	---	5.344	3.704	3.107	2.251	3.287
4	---	1.641	1.529	1.003	1.155	1.119
4	Invasive	2.532	2.483	2.223	2.44	1.997
4	---	1.174	1.27	1.026	1.334	1.758
4	---	2.18	2.267	2.078	2.554	2.103
4	---	3.469	3.145	2.837	3.255	3.449
4	Invasive	2.462	2.603	2.558	1.448	2.597
4	Invasive	0.798	1.11	0.662	1.213	0.73
4	Invasive	1.358	1.563	1.584	1.714	1.88
4	---	1.058	1.276	1.225	1.472	1.108
4	Invasive	2.86	2.533	2.469	2.449	2.876
4	Invasive	0.988	1.851	1.632	1.607	1.159
4	Invasive	2.919	2.011	2.213	1.153	2.874
4	Invasive	2.364	2.793	3.036	3.159	2.449
4	Invasive	1.379	1.535	1.534	1.76	1.33
4	Invasive	4.062	2.109	2.17	2.084	3.752
4	---	1.315	1.382	1.376	1.419	1.289
4	Invasive	2.377	3.145	3.198	3.39	2.354
4	Invasive	1.028	1.285	0.902	1.342	0.838
4	---	2.103	3.416	3.453	3.219	2.013
4	---	0.7414	0.835	0.454	0.382	0.637
4	Invasive	0.7414	0.552	0.433	0.475	0.664
4	Invasive	0.7527	0.484	0.697	0.473	0.403
4	Invasive	0.7572	0.335	0.566	0.605	0.377
4	Invasive	0.766	0.983	0.625	0.616	0.215
4	---	0.834	0.7	0.766	0.712	0.811
4	Invasive	0.843	0.793	0.776	2.248	0.793
4	---	0.9297	0.442	1.196	2.306	0.972
4	---	0.9966	0.683	0.568	1.186	0.952
4	---	0.9973	0.743	0.633	0.599	0.669
4	Invasive	1.0073	0.499	0.728	2.229	1.101
4	Invasive	1.0459	1.254	0.905	0.457	0.895
4	Invasive	1.0672	1.289	0.718	1.404	0.752
4	---	1.0837	0.792	1.164	-2.687	0.959
4	Invasive	1.0977	0.855	1.46	0.569	0.826
4	Invasive	1.1021	1.043	1.327	0.378	1.124
4	---	1.1066	1.309	0.904	1.914	0.881
4	---	1.1152	1.114	0.922	0.494	0.893
4	Invasive	1.1204	0.853	1.152	0.816	1.087
4	---	1.1346	0.299	1.139	1.047	0.777
4	Invasive	1.1449	0.934	0.931	1.654	1.583
4	Invasive	1.1492	0.971	0.959	1.099	1.008
4	Invasive	1.1495	1.033	1.218	1.067	1.25
4	Invasive	1.1553	0.92	-0.771	1.014	1.461
4	Invasive	1.1845	0.921	0.703	0.746	1.373
4	Invasive	1.1854	0.927	0.903	1.071	1.24
4	Invasive	1.1908	1.076	1.231	2.161	1.36
4	---	1.2137	2.194	1.219	1.151	1.074
4	Invasive	1.2281	0.603	1.127	1.312	1.541
4	Invasive	1.2319	1.297	0.995	1.22	0.852
4	---	1.2334	1.275	1.085	0.852	1.076
4	Invasive	1.2344	1.412	1.045	1.165	1.095
4	Invasive	1.2361	0.859	1.174	0.715	1.344
4	Invasive	1.2367	1.439	1.197	0.862	1.177
4	Invasive	1.2372	1.961	1.407	1.957	1.501
4	Invasive	1.2619	1.245	1.256	1.369	1.321
4	Invasive	1.2733	1.229	1.125	1.946	0.783
4	---	1.284	1.149	0.993	0.892	1.012
4	Invasive	1.2848	2.512	0.884	1.248	1.085
4	---	1.3022	1.186	1.458	1.077	1.051
4	Invasive	1.3059	0.558	0.695	1.342	1.317
4	---	1.3078	0.876	1.435	1.502	1.283
4	Invasive	1.3122	1.053	1.827	1.533	1.445
4	Invasive	1.3185	-2.711	0.692	1.26	1.121
4	Invasive	1.3225	0.751	0.96	1.793	1.212
4	Invasive	1.3329	1.178	1.071	0.727	1.485
4	Invasive	1.338	0.61	0.969	0.612	1.067
4	---	1.3504	3.385	1.245	0.715	1.306
4	Invasive	1.3615	1.102	1.321	1.207	1.388
4	---	1.3617	1.23	2.917	0.81	1.264
4	Invasive	1.3878	0.974	1.207	1.493	1.075
4	---	1.3897	1.394	1.016	0.826	1.798
4	Others	1.396	3.552	0.831	1.436	1.19
4	Invasive	1.3997	1.926	1.535	1.048	1.163
4	Invasive	1.4033	1.441	1.218	0.767	1.215
4	Invasive	1.4044	1.559	1.329	2.807	1.287
4	Invasive	1.4281	1.181	1.384	1.484	1.439
4	Invasive	1.4352	1.094	1.001	4.324	1.411
4	---	1.4398	1.197	1.412	1.587	1.062
4	---	1.4448	1.127	1.861	0.878	1.473
4	---	1.446	1.083	1.414	0.844	1.657
4	---	1.4511	0.555	1.126	1.458	1.478
4	---	1.4523	1.931	1.765	1.144	1.316
4	---	1.4588	1.281	1.236	1.233	1.244
4	---	1.4593	0.94	1.212	1.383	1.741
4	Invasive	1.4654	1.093	2.527	2.119	1.296
4	---	1.4657	1.333	0.893	1.747	1.065
4	---	1.4736	1.185	0.834	0.519	1.009
4	Invasive	1.4805	0.604	1.092	2.607	1.493
4	Invasive	1.4892	1.059	1.569	1.053	1.272
4	Invasive	1.5025	0.913	0.602	1.167	1.112
4	Invasive	1.5146	1.113	1.793	1.897	1.516
4	---	1.546	1.392	1.023	1.888	1.019
4	Invasive	1.5552	0.871	0.948	1.198	2.044
4	Invasive	1.5563	1.491	1.463	1.375	1.877
4	Invasive	1.5578	1.079	1.302	0.819	1.485
4	---	1.558	0.879	0.793	1.2	1.067
4	---	1.559	1.731	0.426	1.133	1.612
4	---	1.5634	1.437	1.347	1.229	1.135
4	Invasive	1.568	1.334	0.919	2.867	1.468
4	---	1.571	0.865	1.154	0.776	2.058
4	Invasive	1.5729	1.116	1.768	1.793	1.137
4	---	1.5772	1.554	1.974	1.725	2.193
4	Invasive	1.5773	1.505	1.045	1.695	1.357
4	Invasive	1.5775	1.509	1.323	1.499	1.298
4	Invasive	1.5805	1.143	0.968	1.636	1.788
4	Invasive	1.5824	2.528	1.5	1.666	1.214
4	---	1.5869	0.973	0.859	1.475	1.243
4	Invasive	1.5876	1.553	1.299	1.517	1.517
4	---	1.5888	0.85	1.419	1.378	1.546
4	---	1.5924	1.155	1.453	0.811	1.444
4	Invasive	1.5927	1.341	1.65	0.911	1.316
4	Invasive	1.5947	0.9	0.869	0.718	1.188
4	Invasive	1.595	0.609	1.432	0.622	1.165
4	---	1.5965	1.395	1.49	3.996	1.702
4	Invasive	1.6005	1.791	1.523	1.633	1.469
4	Invasive	1.602	1.421	1.464	1.706	1.515
4	Invasive	1.6021	1.115	1.503	1.095	1.443
4	---	1.6113	1.038	1.257	1.658	1.571
4	---	1.6118	0.881	1.608	0.995	1.915
4	Invasive	1.6133	1.087	1.382	1.19	1.647
4	Invasive	1.6206	2.546	1.717	0.558	1.541
4	Invasive	1.6313	1.942	1.353	1.809	1.382
4	Invasive	1.6335	1.482	0.522	0.917	1.232
4	Invasive	1.642	1.158	1.859	1.28	1.977
4	Invasive	1.6455	1.175	0.652	1.044	1.935
4	---	1.6501	1.05	1.454	1.897	1.933
4	Invasive	1.6555	1.4	0.783	1.794	1.715
4	Invasive	1.656	1.218	1.119	2.285	1.423
4	---	1.6567	1.798	1.818	1.065	1.126
4	Invasive	1.659	1.459	1.882	2.905	1.193
4	---	1.665	0.682	1.639	0.786	1.045
4	Invasive	1.6713	1.128	0.769	0.708	1.457
4	Others	1.6724	3.546	1.442	0.723	1.5
4	Invasive	1.6823	1.638	1.423	0.809	1.747
4	---	1.6828	0.96	0.95	2.961	1.73
4	Invasive	1.6919	1.116	1.523	1.21	1.631
4	Invasive	1.694	2.339	1.057	1.02	2.056
4	Invasive	1.7013	1.384	1.774	2.26	1.527
4	Invasive	1.7014	2.54	1.325	1.381	1.563
4	Invasive	1.7046	1.226	1.243	1.993	1.518
4	---	1.7158	1.157	1.089	1.801	2.038
4	---	1.7228	0.994	1.617	1.528	1.843
4	Invasive	1.7316	1.244	1.09	1.394	1.868
4	Invasive	1.7431	0.924	1.101	2.323	2.041
4	Invasive	1.7446	1.735	1.796	1.83	1.679
4	---	1.7467	2.553	1.007	3.283	1.351
4	---	1.752	1.801	2.017	1.942	1.833
4	Invasive	1.7522	1.907	1.668	1.789	0.995
4	Invasive	1.754	1.869	1.672	1.602	1.76
4	---	1.7757	1.424	1.345	1.876	1.596
4	Invasive	1.7842	1.481	3.135	1.653	1.434
4	---	1.7858	1.937	1.848	1.435	1.485
4	---	1.788	1.972	2.205	1.202	1.629
4	Invasive	1.8	1.151	1.902	2.392	1.55
4	---	1.81	2.079	0.966	1.791	1.489
4	Invasive	1.8112	2.603	1.307	1.076	1.653
4	Invasive	1.8118	1.053	1.364	1.359	1.544
4	Invasive	1.8148	1.397	1.224	1.992	1.805
4	Invasive	1.8238	1.26	2.129	3.335	1.597
4	Others	1.8245	4.657	1.685	1.568	1.811
4	Invasive	1.8288	1.328	1.576	1.02	1.55
4	---	1.829	1.39	1.048	3.293	1.428
4	---	1.8358	2.35	1.123	3.404	1.367
4	Invasive	1.8426	1.682	2.167	1.37	1.534
4	---	1.8477	1.563	1.18	1.791	1.567
4	Invasive	1.8524	1.074	1.723	1.711	1.359
4	Invasive	1.8535	1.404	1.481	1.04	1.84
4	---	1.8582	1.246	1.99	0.536	1.291
4	---	1.8658	2.106	1.186	1.493	1.918
4	---	1.8707	1.584	2.178	2.219	1.556
4	---	1.8732	1.029	1.759	1.266	1.137
4	Invasive	1.8758	1.946	0.661	2.539	2.649
4	Invasive	1.8766	1.506	1.473	1.056	1.088
4	Others	1.8853	2.551	1.551	1.384	2.111
4	---	1.8892	2.487	1.402	0.869	1.145
4	Invasive	1.8975	1.544	2.209	1.075	1.503
4	Invasive	1.8981	0.693	1.54	1.084	0.703
4	Invasive	1.9138	0.957	1.809	3.698	1.723
4	Invasive	1.9198	2.465	1.728	2.114	1.321
4	Invasive	1.922	1.685	1.704	3.266	1.801
4	Invasive	1.9238	1.972	1.466	0.924	1.195
4	Invasive	1.9272	1.613	1.581	1.104	1.749
4	---	1.93	2.611	1.616	2.153	1.975
4	Invasive	1.9328	1.919	1.475	0.917	1.656
4	Invasive	1.9474	1.516	1.275	1.888	1.609
4	---	1.9541	1.487	2.148	2.219	1.709
4	Invasive	1.957	1.691	2.157	2.093	2.355
4	Invasive	1.9715	1.527	1.718	2.039	4.138
4	---	1.976	2.048	1.049	1.707	1.276
4	Invasive	1.9791	0.855	2.911	2.428	0.973
4	Invasive	1.9929	1.541	2.083	1.677	2.221
4	Invasive	2.0014	1.444	1.251	1.251	0.86
4	Invasive	2.0029	1.531	1.378	2.655	1.963
4	---	2.0063	1.419	1.822	1.632	2.208
4	Others	2.0071	2.907	1.677	0.744	1.875
4	Invasive	2.0076	1.778	1.026	2.898	1.692
4	Invasive	2.0085	1.686	1.813	1.618	2.378
4	Invasive	2.0101	1.681	2.2	5.733	2.009
4	---	2.016	1.641	1.513	2.878	2.258
4	---	2.0163	1.706	0.648	2.015	1.772
4	Invasive	2.0223	2.272	1.989	0.874	1.856
4	Invasive	2.024	1.335	1.608	0.98	1.689
4	---	2.0268	1.159	1.504	1.475	3.257
4	---	2.0375	1.786	2.213	1.327	1.732
4	Invasive	2.061	1.667	1.916	4.242	1.726
4	Invasive	2.0671	2.25	1.925	1.883	2.38
4	Others	2.0693	2.285	1.603	2.123	1.916
4	Invasive	2.0774	1.94	0.709	0.912	1.934
4	Invasive	2.0897	2.267	1.841	2.44	1.596
4	Invasive	2.0958	2.3	2.257	1.008	2.09
4	Invasive	2.0966	1.345	1.888	2.564	2.022
4	---	2.1057	1.13	1.578	3.901	1.984
4	---	2.108	1.677	1.375	1.204	2.311
4	Invasive	2.1085	2.293	2.043	2.339	2.077
4	Invasive	2.1095	1.289	2.219	2.561	1.863
4	Invasive	2.1114	1.758	1.344	1.016	2.018
4	Invasive	2.1131	1.825	2.478	1.222	1.711
4	Invasive	2.1158	2.233	2.528	2.581	1.991
4	Invasive	2.1196	1.622	2.695	0.869	2.14
4	Invasive	2.1306	1.622	1.889	1.63	2.419
4	---	2.1394	1.85	1.811	1.11	2.301
4	Invasive	2.1397	2.372	1.752	2.219	1.871
4	---	2.1412	1.779	1.348	1.199	1.944
4	Invasive	2.1438	1.503	1.255	0.993	1.842
4	Invasive	2.1468	1.609	2.525	1.241	1.671
4	Invasive	2.15	1.865	1.624	1.812	1.735
4	Invasive	2.1556	1.825	1.119	1.187	1.755
4	---	2.166	1.795	1.634	2.075	1.57
4	Invasive	2.1723	2.141	2.166	1.004	2.278
4	---	2.1812	1.901	1.689	2.865	1.799
4	---	2.1904	2.077	1.102	1.357	2.482
4	Invasive	2.196	2.212	2.138	1.005	1.829
4	---	2.2016	1.626	1.526	1.685	2.161
4	Invasive	2.2243	1.274	1.276	3.113	2.429
4	Invasive	2.2272	2.369	1.984	1.737	1.946
4	Invasive	2.231	2.923	1.98	1.801	2.485
4	Invasive	2.234	2.41	2.72	1.414	2.26
4	Invasive	2.2345	1.936	3.02	0.724	2.829
4	Invasive	2.2434	1.761	1.582	1.761	2.343
4	Invasive	2.2481	1.966	2.474	1.365	2.124
4	Invasive	2.2507	1.873	2.271	1.599	2.343
4	Invasive	2.2522	0.899	1.397	1.477	2.088
4	Invasive	2.2554	2.26	1.965	1.11	2.103
4	Invasive	2.2645	1.604	2.089	1.327	1.787
4	---	2.265	1.733	2.015	1.429	1.59
4	---	2.2684	2.418	2.291	1.904	2.123
4	Invasive	2.278	3.126	1.662	0.691	1.752
4	Invasive	2.2785	1.919	1.496	2.155	2.58
4	---	2.2913	1.974	2.049	1.383	1.565
4	---	2.2936	1.758	2.511	1.959	2.252
4	Invasive	2.294	1.228	1.31	2.642	1.675
4	Invasive	2.2948	1.783	2.47	6.867	3.175
4	Invasive	2.299	2.453	2.13	1.921	2.397
4	Invasive	2.3034	1.419	1.426	2.256	1.904
4	---	2.3063	2.114	1.843	2.47	2.005
4	---	2.3117	2.555	1.965	3.51	2.043
4	Invasive	2.3238	1.44	2.295	1.945	2.549
4	---	2.3286	2.046	2.457	1.301	2.165
4	---	2.3298	2.091	2.003	1.522	2.159
4	---	2.3338	2.482	2.159	1.814	2.024
4	Invasive	2.3405	2.631	1.911	1.062	2.802
4	Invasive	2.3873	1.394	2.09	2.293	2.31
4	Invasive	2.3881	1.183	1.626	1.483	2.141
4	Invasive	2.3889	2.032	1.654	2.53	3.085
4	Invasive	2.3892	1.737	1.054	1.263	2.317
4	Others	2.3998	3.178	2.541	1.452	2.395
4	Invasive	2.4078	2.201	2.29	2.215	2.666
4	---	2.4093	1.772	2.145	1.632	3.685
4	Invasive	2.415	2.249	2.515	1.979	2.485
4	---	2.419	2.272	1.99	1.149	2.524
4	Invasive	2.421	3.435	1.24	3.63	2.409
4	Invasive	2.4218	2.488	1.577	2.567	2.682
4	Invasive	2.4311	2.34	1.494	1.4	2.565
4	Invasive	2.435	1.9	1.676	1.524	2.324
4	---	2.4384	2.326	1.955	3.137	3.282
4	Invasive	2.4415	2.525	1.813	4.267	3.996
4	Invasive	2.4455	2.209	2.226	2.589	2.235
5	---	2.4497	2.508	2.53	4.534	2.764
5	---	2.4497	1.96	2.529	1.619	2.568
5	---	2.45	2.854	2.073	2.155	2.884
5	---	2.4616	2.511	2.443	2.039	1.967
5	---	2.463	1.817	2.373	4.512	2.496
5	---	2.4632	1.735	1.674	1.007	2.711
5	---	2.4641	1.966	1.527	1.336	2.88
5	---	2.4653	3.16	1.765	2.753	3.314
5	---	2.467	2.079	2.168	2.37	2.338
5	---	2.4741	3.884	1.701	2.897	2.612
5	---	2.4791	2.32	1.836	4.058	2.113
5	---	2.4967	1.819	1.604	2.349	2.418
5	---	2.5033	2.123	1.588	1.173	2.545
5	---	2.5177	2.186	2.612	3.131	2.519
5	---	2.5438	2.744	2.425	1.256	1.934
5	---	2.557	4.489	2.375	1.57	2.682
5	---	2.5578	1.541	1.807	1.546	1.637
5	---	2.5723	1.913	2.673	3.07	2.403
5	---	2.5739	2.491	2.331	2.571	2.965
5	---	2.576	2.282	1.287	2.355	2.114
5	---	2.593	1.858	3.372	3.599	2.015
5	---	2.5989	3.835	1.798	2.652	2.733
5	---	2.6114	1.818	1.98	4.764	2.417
5	---	2.6143	2.354	2.352	2.828	2.638
5	---	2.6163	2.805	2.118	2.009	2.765
5	---	2.624	2.086	1.116	2.452	2.528
5	---	2.6284	2.153	2.531	3.495	2.825
5	---	2.6348	1.655	1.246	2.148	2.377
5	---	2.6402	1.831	2.184	1.822	2.625
5	---	2.6453	3.763	2.351	2.046	1.655
5	---	2.6511	2.269	2.229	2.195	2.924
5	---	2.6613	2.901	2.226	3.146	2.059
5	---	2.6642	1.569	1.31	2.8	2.174
5	---	2.6742	1.668	2.231	3.741	1.881
5	---	2.6783	2.506	2.54	1.21	3.029
5	---	2.6916	2.532	2.369	3.171	2.029
5	---	2.6982	2.247	2.428	2.331	2.206
5	---	2.7057	1.325	2.46	2.09	2.121
5	---	2.7173	3.101	6.739	1.824	2.464
5	---	2.722	2.645	2.179	1.803	1.532
5	---	2.7388	2.111	3.232	5.98	1.78
5	---	2.7461	1.743	2.813	1.578	2.692
5	---	2.7526	2.908	1.433	2.636	2.32
5	---	2.7638	2.578	1.457	3.413	2.873
5	---	2.7645	1.795	2.736	2.795	2.757
5	---	2.773	7.455	7.041	3.76	6.846
5	---	2.7852	2.379	4.295	4.706	2.534
5	---	2.7919	2.041	2.502	2.101	2.605
5	---	2.8032	2.137	2.165	1.076	2.645
5	---	2.8079	1.664	2.623	2.901	3.131
5	---	2.809	2.076	1.802	2.995	2.632
5	---	2.8098	3.215	3.017	1.903	3.094
5	---	2.8138	5.709	3.171	1.189	2.638
5	---	2.8154	2.641	2.763	2.536	3.549
5	---	2.825	1.834	2.178	2.241	1.82
5	---	2.8253	2.144	2.568	1.81	2.308
5	---	2.8283	2.069	1.767	2.663	3.054
5	---	2.8723	2.216	4.048	1.11	3.073
5	---	2.8835	2.509	2.313	2.125	3.135
5	---	2.8855	2.014	3.261	2.718	2.609
5	---	2.8903	3.286	2.175	1.769	2.408
5	---	2.8966	2.056	3.53	4.481	2.463
5	---	2.897	2.017	1.4	2.782	2.983
5	---	2.9225	2.45	2.279	1.615	2.097
5	---	2.9251	3.097	2.44	3.046	2.229
5	---	2.9318	1.788	2.965	3.395	2.881
5	---	2.9324	2.569	2.839	2.265	2.389
5	---	2.9481	3.284	1.791	2.578	2.313
5	---	2.9558	2.588	3.3	5.158	2.201
5	---	2.9564	4.165	2.965	2.888	2.856
5	---	2.957	4.173	2.844	2.105	3.145
5	---	2.9644	2.242	3.084	6.135	1.906
5	---	2.9685	3.075	2.079	1.875	2.753
5	---	2.9977	2.268	2.075	5.734	3.348
5	---	3.0242	2.268	1.658	3.572	2.734
5	---	3.0474	1.874	2.565	3.219	2.819
5	---	3.0534	2.537	3.226	1.057	3.329
5	---	3.078	3.094	2.023	2.509	3.785
5	---	3.1166	2.649	1.822	3.199	3.013
5	---	3.1187	1.762	3.332	1.903	2.77
5	---	3.1364	1.896	1.882	4.789	2.825
5	---	3.1506	2.565	3.931	2.989	4.164
5	---	3.1508	3.375	2.814	1.344	3.768
5	---	3.1613	3.346	2.931	2.174	2.829
5	---	3.1635	2.379	4.459	3.243	3.016
5	---	3.1669	3.198	3.076	1.509	3.136
5	---	3.2126	2.521	3.271	4.058	3.022
5	---	3.2363	1.547	2.864	2.678	3.347
5	---	3.3007	3.969	1.258	2.165	3.07
5	---	3.302	2.341	2.758	2.88	1.646
5	---	3.307	2.295	2.012	1.671	3.372
5	---	3.319	3.117	2.738	3.373	2.606
5	---	3.3285	3.567	3.965	1.665	2.714
5	---	3.3758	2.871	2.201	1.828	3.708
5	---	3.3788	2.541	3.782	3.355	3.356
5	---	3.3937	2.872	3.089	3.751	4.457
5	---	3.44	3.36	2.142	1.575	3.56
5	---	3.4443	3.183	2.783	7.268	4.871
5	---	3.4596	3.755	2.966	1.65	3.587
5	---	3.4616	3.526	2.281	3.829	3.418
5	---	3.4727	3.242	2.37	2.521	3.884
5	---	3.481	1.897	4.243	3.173	3.09
5	---	3.5143	5.796	2.103	3.228	3.052
5	---	3.6333	1.849	2.253	1.641	3.819
5	---	3.6793	3.844	3.917	2.811	2.683
5	---	3.7276	3.423	2.667	2.43	2.994
5	---	3.7395	2.834	1.491	3.19	3.25
5	---	3.753	1.548	2.902	7.078	4.031
5	---	3.8889	3.521	4.516	2.809	3.196
5	---	4.2615	2.583	3.719	2.102	3.662
5	---	4.4378	4.289	2.019	5.997	4.001
5	---	5.978	5.662	3.606	6.333	5.1

## Sheet: Survival_internal
Day	label	baseline	MAE	CTCLIP	AutoARDS
0	0	0.012	0.001	0.01	0
1	0	0.139	0.134	0.238	0.055
2	0	0.21	0.22	0.232	0.124
3	0	0	0.225	0.315	0.159
4	0	0.24	0.228	0.374	0.204
5	0	0.281	0.291	0.422	0.208
0	0	0	0.004	0.031	0
1	0	0.009	0.281	0.264	0.05
2	0	0.029	0.403	0.314	0.116
3	0	0.035	0.422	0.369	0.15
4	0	0.04	0.438	0.367	0.196
5	0	0.056	0.477	0.407	0.199
0	0	0	0.001	0.013	0
1	0	0.086	0.134	0.243	0.049
2	0	0.128	0.236	0.25	0.124
3	0	0.153	0.254	0.326	0.154
4	0	0.162	0.269	0.375	0.196
5	0	0.195	0.302	0.416	0.198
0	0	0.002	0	0.018	0
1	0	0.174	0.018	0.257	0.025
0	0	0	0.004	0.027	0
1	0	0.007	0.209	0.265	0.059
0	0	0	0.001	0.028	0
1	0	0.022	0.26	0.277	0.061
0	0	0	0.011	0.027	0
1	0	0.091	0.321	0.281	0.285
2	0	0.138	0.409	0.291	0.417
3	0	0.158	0.426	0.355	0.463
4	0	0.163	0.432	0.398	0.442
5	0	0.186	0.448	0.427	0.483
6	1	0.211	0.481	0.4	0.496
7	1	0.221	0.496	0.466	0.529
8	1	0.246	0.5	0.432	0.555
9	1	0.243	0.507	0.452	0.604
10	1	0.246	0.514	0.469	0.601
11	1	0.257	0.524	0.46	0.604
12	1	0.268	0.548	0.502	0.605
13	1	0.273	0.567	0.506	0.595
14	1	0.285	0.57	0.537	0.609
15	1	0.293	0.564	0.574	0.613
16	1	0.309	0.59	0.577	0.664
17	1	0.323	0.593	0.553	0.665
18	1	0.321	0.599	0.565	0.632
19	1	0.335	0.612	0.582	0.64
20	1	0.34	0.622	0.574	0.685
21	1	0.348	0.624	0.578	0.705
22	1	0.359	0.632	0.604	0.684
23	1	0.377	0.633	0.626	0.684
24	1	0.391	0.642	0.637	0.709
25	1	0.388	0.638	0.638	0.723
26	1	0.388	0.646	0.615	0.737
27	1	0.394	0.648	0.655	0.738
28	1	0.405	0.654	0.665	0.773
0	0	0	0.004	0.02	0
1	0	0	0.292	0.277	0.156
2	0	0.143	0.395	0.263	0.245
3	0	0	0.418	0.34	0.289
4	0	0.195	0.431	0.393	0.316
5	0	0.195	0.456	0.437	0.339
6	1	0.321	0.499	0.374	0.367
7	1	0.315	0.517	0.474	0.386
8	1	0.33	0.526	0.42	0.4
9	1	0.332	0.537	0.435	0.41
10	1	0.343	0.545	0.456	0.425
11	1	0.313	0.554	0.439	0.43
12	1	0.31	0.58	0.503	0.447
13	1	0.356	0.6	0.502	0.467
14	1	0.397	0.605	0.551	0.478
15	1	0.399	0.601	0.606	0.497
16	1	0.39	0.631	0.592	0.507
17	1	0.422	0.634	0.542	0.516
18	1	0.43	0.644	0.56	0.523
19	1	0.442	0.655	0.594	0.546
20	1	0.444	0.672	0.579	0.561
21	1	0.522	0.674	0.576	0.559
22	1	0.483	0.688	0.617	0.58
23	1	0.514	0.691	0.648	0.596
24	1	0.56	0.701	0.659	0.601
25	1	0.496	0.699	0.652	0.596
26	1	0.491	0.708	0.612	0.609
27	1	0.564	0.711	0.67	0.617
28	1	0.51	0.714	0.689	0.631
0	0	0.005	0.002	0.016	0
1	0	0.154	0.275	0.252	0.28
2	0	0	0.379	0.262	0.412
3	0	0.222	0.397	0.333	0.456
4	0	0.235	0.402	0.378	0.439
5	0	0.258	0.422	0.417	0.478
6	1	0.303	0.461	0.381	0.493
7	1	0.335	0.482	0.46	0.524
8	1	0.336	0.494	0.425	0.55
9	1	0.341	0.503	0.446	0.597
10	1	0.351	0.513	0.46	0.595
11	1	0.352	0.523	0.453	0.598
12	1	0.33	0.555	0.505	0.6
13	1	0.362	0.576	0.512	0.591
14	1	0.394	0.582	0.548	0.605
15	1	0.396	0.578	0.596	0.61
16	1	0.423	0.611	0.594	0.658
17	1	0.45	0.614	0.559	0.658
18	1	0.444	0.624	0.575	0.629
19	1	0.434	0.64	0.596	0.637
20	1	0.47	0.654	0.585	0.681
21	1	0.499	0.657	0.589	0.701
22	1	0.478	0.67	0.62	0.682
23	1	0.506	0.674	0.647	0.681
24	1	0.522	0.679	0.66	0.705
25	1	0.513	0.678	0.661	0.72
26	1	0.505	0.688	0.631	0.732
27	1	0.539	0.683	0.673	0.734
28	1	0.491	0.689	0.69	0.768
0	0	0	0.001	0.012	0
1	0	0	0.243	0.244	0.157
2	0	0.166	0.35	0.245	0.232
3	0	0.187	0.375	0.325	0.274
4	0	0.196	0.387	0.378	0.302
5	0	0.226	0.414	0.423	0.327
6	1	0.252	0.46	0.369	0.355
7	1	0.258	0.481	0.465	0.373
8	1	0.265	0.497	0.417	0.384
9	1	0.278	0.506	0.44	0.39
10	1	0.289	0.513	0.456	0.406
11	1	0.291	0.524	0.443	0.413
12	1	0.304	0.554	0.507	0.428
13	1	0.319	0.578	0.509	0.447
14	1	0.322	0.582	0.557	0.455
15	1	0.332	0.581	0.61	0.475
16	1	0.347	0.615	0.6	0.484
17	1	0.358	0.617	0.556	0.497
18	1	0.364	0.628	0.574	0.505
19	1	0.378	0.644	0.605	0.526
20	1	0.386	0.66	0.588	0.54
21	1	0.393	0.667	0.591	0.535
22	1	0.395	0.68	0.628	0.558
23	1	0.402	0.685	0.656	0.576
24	1	0.413	0.693	0.672	0.58
25	1	0.42	0.694	0.668	0.57
26	1	0.42	0.709	0.63	0.585
27	1	0.433	0.703	0.682	0.59
28	1	0.433	0.709	0.703	0.605
0	0	0	0.001	0.027	0
1	0	0.048	0.13	0.269	0.197
2	0	0.108	0.203	0.303	0.328
3	0	0.122	0.208	0.357	0.364
4	1	0.141	0.204	0.387	0.388
5	1	0.156	0.265	0.416	0.405
6	1	0.191	0.302	0.404	0.437
7	1	0.199	0.314	0.457	0.456
8	1	0.198	0.34	0.439	0.479
9	1	0.225	0.326	0.455	0.497
10	1	0.217	0.346	0.468	0.509
11	1	0.224	0.336	0.47	0.508
12	1	0.233	0.369	0.502	0.527
13	1	0.245	0.396	0.502	0.539
14	1	0.227	0.41	0.521	0.551
15	1	0.262	0.413	0.552	0.569
16	1	0.253	0.436	0.566	0.581
17	1	0.26	0.458	0.554	0.582
18	1	0.278	0.469	0.569	0.588
19	1	0.301	0.494	0.575	0.604
20	1	0.285	0.508	0.576	0.628
21	1	0.289	0.485	0.583	0.637
22	1	0.294	0.532	0.597	0.647
23	1	0.285	0.514	0.622	0.652
24	1	0.302	0.514	0.629	0.666
25	1	0.321	0.556	0.637	0.677
26	1	0.331	0.543	0.622	0.675
27	1	0.32	0.566	0.655	0.691
28	1	0.311	0.58	0.659	0.701
0	0	0	0	0.015	0
1	0	0.079	0.222	0.247	0.198
2	0	0.138	0.339	0.257	0.33
3	0	0.17	0.364	0.333	0.366
4	1	0.181	0.367	0.378	0.389
5	1	0.201	0.397	0.418	0.406
6	1	0.233	0.438	0.377	0.438
7	1	0.241	0.465	0.456	0.458
8	1	0.253	0.494	0.421	0.481
9	1	0.261	0.505	0.443	0.499
10	1	0.269	0.512	0.458	0.511
11	1	0.276	0.527	0.448	0.51
12	1	0.288	0.568	0.502	0.529
13	1	0.306	0.594	0.509	0.541
14	1	0.291	0.601	0.547	0.553
15	1	0.313	0.603	0.598	0.57
16	1	0.343	0.645	0.593	0.582
17	1	0.331	0.647	0.556	0.584
18	1	0.35	0.66	0.572	0.589
19	1	0.362	0.67	0.599	0.605
20	1	0.373	0.697	0.586	0.629
21	1	0.364	0.698	0.591	0.639
22	1	0.37	0.725	0.623	0.649
23	1	0.379	0.73	0.65	0.652
24	1	0.39	0.741	0.663	0.667
25	1	0.391	0.738	0.664	0.679
26	1	0.402	0.754	0.63	0.676
27	1	0.41	0.752	0.677	0.692
28	1	0.41	0.761	0.694	0.702
0	0	0.041	0.003	0.015	0
1	0	0.241	0.262	0.248	0.187
2	0	0.278	0.383	0.26	0.305
3	0	0.296	0.401	0.332	0.345
4	1	0.309	0.412	0.377	0.37
5	1	0.328	0.449	0.413	0.388
6	1	0.352	0.5	0.379	0.42
7	1	0.368	0.524	0.456	0.437
8	1	0.382	0.538	0.422	0.46
9	1	0.383	0.548	0.444	0.476
10	1	0.391	0.561	0.46	0.491
11	1	0.401	0.577	0.452	0.49
12	1	0.402	0.601	0.503	0.511
13	1	0.409	0.627	0.511	0.523
14	1	0.416	0.63	0.549	0.535
15	1	0.421	0.629	0.596	0.552
16	1	0.44	0.66	0.594	0.568
17	1	0.44	0.663	0.562	0.567
18	1	0.447	0.675	0.577	0.575
19	1	0.454	0.691	0.599	0.592
20	1	0.462	0.711	0.586	0.614
21	1	0.473	0.714	0.59	0.624
22	1	0.472	0.725	0.621	0.636
23	1	0.475	0.727	0.648	0.643
24	1	0.471	0.736	0.662	0.652
25	1	0.486	0.735	0.663	0.664
26	1	0.482	0.743	0.633	0.663
27	1	0.497	0.747	0.677	0.68
28	1	0.496	0.753	0.694	0.688
0	0	0	0	0.015	0
1	0	0.082	0.018	0.256	0.177
2	0	0.136	0.053	0.257	0.26
3	0	0.167	0.079	0.332	0.29
4	0	0.185	0.079	0.383	0.309
5	0	0.212	0.09	0.424	0.339
6	0	0.241	0.11	0.375	0.369
7	0	0.247	0.114	0.464	0.373
8	0	0.257	0.108	0.418	0.393
9	0	0.264	0.096	0.44	0.41
10	0	0.275	0.153	0.458	0.434
11	0	0.281	0.127	0.444	0.431
12	0	0.293	0.115	0.504	0.457
13	0	0.311	0.155	0.508	0.469
14	0	0.305	0.15	0.552	0.476
15	0	0.316	0.161	0.603	0.491
16	0	0.347	0.184	0.596	0.514
17	0	0.336	0.189	0.554	0.515
18	0	0.354	0.197	0.572	0.527
19	0	0.361	0.204	0.599	0.537
20	0	0.386	0.212	0.585	0.56
21	0	0.379	0.187	0.587	0.577
22	0	0.391	0.223	0.622	0.584
0	0	0	0.003	0.027	0
1	0	0.04	0.221	0.282	0.185
2	0	0.082	0.35	0.285	0.266
3	0	0.107	0.386	0.356	0.297
4	0	0.115	0.39	0.396	0.315
5	0	0.137	0.43	0.433	0.346
6	0	0.158	0.473	0.397	0.374
7	0	0.166	0.498	0.465	0.377
8	0	0.183	0.516	0.434	0.399
9	0	0.197	0.529	0.448	0.418
10	0	0.203	0.543	0.465	0.439
11	0	0.207	0.563	0.455	0.438
12	0	0.225	0.585	0.501	0.463
13	0	0.243	0.613	0.503	0.472
14	0	0.241	0.611	0.538	0.479
15	0	0.258	0.614	0.584	0.495
16	0	0.281	0.641	0.579	0.52
17	0	0.273	0.648	0.546	0.52
18	0	0.292	0.663	0.563	0.528
19	0	0.302	0.675	0.587	0.538
20	0	0.32	0.697	0.575	0.564
21	0	0.313	0.701	0.576	0.581
22	0	0.327	0.705	0.608	0.585
0	0	0	0	0.018	0.001
1	0	0.068	0.001	0.242	0.25
2	0	0.125	0.001	0.286	0.344
3	0	0.151	0.004	0.344	0.376
4	0	0.156	0.005	0.357	0.384
5	0	0.178	0.008	0.403	0.409
6	0	0.199	0.011	0.398	0.433
7	0	0	0.011	0.439	0.437
8	0	0.235	0.01	0.436	0.463
9	0	0.24	0.007	0.448	0.487
10	0	0.25	0.017	0.46	0.495
11	0	0.254	0.011	0.469	0.505
12	0	0.267	0.007	0.494	0.517
13	0	0.276	0.009	0.505	0.509
14	0	0.273	0.019	0.51	0.517
15	0	0.293	0.023	0.554	0.538
16	0	0.318	0.026	0.57	0.57
17	0	0.31	0.033	0.562	0.56
18	0	0.314	0.028	0.575	0.55
19	0	0.327	0.03	0.586	0.558
20	0	0.334	0.029	0.577	0.602
21	0	0.334	0.021	0.593	0.618
22	0	0.35	0.048	0.599	0.607
0	0	0.005	0.001	0.02	0
1	0	0.199	0.167	0.264	0.178
2	0	0.236	0.292	0.277	0.261
3	0	0.26	0.314	0.344	0.291
4	0	0.284	0.329	0.386	0.31
5	0	0.298	0.372	0.417	0.34
6	0	0.32	0.434	0.39	0.369
7	0	0.325	0.46	0.459	0.374
8	0	0.337	0.48	0.428	0.394
9	0	0.336	0.502	0.449	0.41
10	0	0.354	0.518	0.466	0.434
11	0	0.35	0.539	0.458	0.43
12	0	0.368	0.565	0.502	0.457
13	0	0.383	0.603	0.51	0.469
14	0	0.384	0.603	0.543	0.476
15	0	0.391	0.606	0.585	0.49
16	0	0.416	0.644	0.587	0.513
17	0	0.402	0.647	0.56	0.515
18	0	0.417	0.667	0.573	0.526
19	0	0.423	0.683	0.59	0.537
20	0	0.445	0.714	0.58	0.559
21	0	0.442	0.717	0.585	0.575
22	0	0.445	0.729	0.612	0.583
0	0	0.035	0.004	0.016	0
1	0	0.185	0.264	0.25	0.098
2	0	0.259	0.367	0.263	0.156
3	0	0.321	0.39	0.335	0.192
4	0	0.3	0.393	0.375	0.223
5	0	0.371	0.423	0.416	0.256
6	0	0.36	0.456	0.386	0.273
7	0	0.421	0.477	0.458	0.292
8	0	0.471	0.489	0.427	0.295
9	0	0.549	0.5	0.45	0.303
10	0	0.533	0.512	0.463	0.322
11	0	0.521	0.527	0.456	0.329
12	0	0.545	0.549	0.504	0.346
13	0	0.537	0.573	0.514	0.366
14	0	0.539	0.574	0.548	0.367
15	0	0.55	0.571	0.595	0.389
16	0	0.618	0.601	0.592	0.399
17	0	0.615	0.602	0.562	0.423
18	0	0.654	0.614	0.577	0.436
19	0	0.656	0.625	0.598	0.45
20	0	0.643	0.645	0.585	0.454
21	0	0.666	0.646	0.59	0.445
0	0	0.001	0.003	0.015	0
1	0	0.106	0.217	0.249	0.304
2	0	0.171	0.331	0.258	0.394
3	0	0.188	0.347	0.331	0.437
4	0	0.195	0.357	0.376	0.439
5	0	0	0.386	0.415	0.467
6	0	0.263	0.426	0.378	0.482
7	0	0.278	0.446	0.457	0.484
8	0	0.291	0.456	0.421	0.527
9	0	0.313	0.474	0.444	0.574
10	0	0.322	0.489	0.46	0.56
11	0	0.338	0.507	0.451	0.586
12	0	0.345	0.529	0.504	0.587
13	0	0.363	0.561	0.511	0.555
14	0	0.372	0.561	0.549	0.56
15	0	0.388	0.562	0.597	0.593
16	0	0.407	0.591	0.595	0.632
17	0	0.415	0.594	0.56	0.62
18	0	0.43	0.606	0.575	0.593
19	0	0.434	0.622	0.598	0.599
20	0	0.453	0.646	0.586	0.658
0	0	0.001	0	0.016	0
1	0	0.117	0.011	0.258	0.277
2	0	0.159	0.026	0.255	0.376
3	0	0.165	0.032	0.332	0.412
4	0	0.167	0.042	0.385	0.413
5	0	0.203	0.069	0.425	0.441
6	0	0.219	0.098	0.375	0.459
7	0	0.244	0.109	0.464	0.465
8	0	0.269	0.11	0.419	0.497
9	0	0.27	0.09	0.439	0.53
10	0	0.257	0.13	0.456	0.53
11	0	0.275	0.118	0.444	0.55
12	0	0.275	0.124	0.503	0.553
13	0	0.277	0.143	0.507	0.531
14	0	0.294	0.159	0.551	0.538
15	0	0.304	0.171	0.602	0.562
16	0	0.311	0.209	0.596	0.601
17	0	0.335	0.253	0.553	0.588
18	0	0.328	0.245	0.571	0.569
19	0	0.334	0.256	0.599	0.576
20	0	0.335	0.277	0.583	0.628
0	0	0.015	0	0.022	0
1	0	0.204	0.093	0.26	0.272
2	0	0.246	0.169	0.281	0.365
3	0	0.255	0.169	0.347	0.399
4	0	0.266	0.166	0.38	0.402
5	0	0.292	0.246	0.417	0.429
6	0	0.312	0.274	0.395	0.449
7	0	0.323	0.299	0.453	0.453
8	0	0.336	0.309	0.435	0.482
9	0	0.343	0.317	0.454	0.51
10	0	0.36	0.312	0.463	0.513
11	0	0.36	0.308	0.462	0.528
12	0	0.371	0.349	0.501	0.536
13	0	0.388	0.376	0.511	0.519
14	0	0.392	0.384	0.536	0.527
15	0	0.402	0.391	0.578	0.549
16	0	0.417	0.433	0.583	0.584
17	0	0.42	0.449	0.561	0.572
18	0	0.426	0.467	0.572	0.558
19	0	0.437	0.495	0.59	0.564
20	0	0.449	0.489	0.579	0.612
0	0	0	0.001	0.012	0
1	0	0.027	0.145	0.244	0.171
2	0	0.063	0.249	0.238	0.281
3	0	0	0.268	0.32	0.309
4	0	0.09	0.284	0.378	0.326
5	0	0.109	0.317	0.425	0.36
6	0	0.127	0.362	0.361	0.393
7	0	0.136	0.382	0.465	0.404
8	0	0.152	0.394	0.409	0.426
9	0	0.165	0.413	0.434	0.447
0	0	0	0.003	0.02	0
1	0	0.039	0.236	0.269	0.167
2	0	0.084	0.363	0.265	0.276
3	0	0.092	0.384	0.338	0.305
4	0	0.093	0.39	0.392	0.323
5	0	0.127	0.422	0.43	0.356
6	0	0.137	0.465	0.379	0.389
7	0	0.175	0.49	0.468	0.4
8	0	0.189	0.503	0.42	0.422
9	0	0.196	0.518	0.44	0.443
0	0	0	0.002	0.024	0
1	0	0.019	0.222	0.275	0.188
2	0	0.049	0.348	0.277	0.293
3	0	0.066	0.368	0.343	0.325
4	0	0.069	0.379	0.39	0.338
5	0	0.071	0.416	0.43	0.373
6	0	0.103	0.463	0.388	0.403
7	0	0.118	0.489	0.468	0.412
8	0	0.131	0.504	0.429	0.436
9	0	0.119	0.521	0.444	0.463
0	0	0	0.002	0.017	0
1	0	0.009	0.195	0.259	0.174
2	0	0.037	0.309	0.265	0.262
3	0	0.042	0.33	0.335	0.295
0	0	0	0.006	0.016	0
1	0	0.123	0.282	0.259	0.175
2	0	0.192	0.397	0.257	0.264
3	0	0.206	0.418	0.332	0.296
0	0	0	0.001	0.007	0
1	0	0.014	0.185	0.179	0.185
2	0	0.045	0.304	0.237	0.273
3	0	0.055	0.324	0.311	0.308
0	0	0	0.004	0.02	0
1	0	0.078	0.221	0.265	0.177
2	0	0.131	0.315	0.271	0.277
3	0	0.156	0.333	0.338	0.309
4	0	0.198	0.342	0.38	0.329
5	0	0.211	0.361	0.42	0.355
6	0	0.233	0.396	0.381	0.39
7	0	0.231	0.409	0.463	0.397
8	1	0.235	0.411	0.426	0.42
9	1	0.254	0.426	0.444	0.437
10	1	0.263	0.436	0.46	0.458
11	1	0.252	0.447	0.452	0.454
12	1	0.281	0.47	0.505	0.481
13	1	0.293	0.496	0.508	0.496
14	1	0.284	0.497	0.544	0.505
15	1	0.302	0.499	0.589	0.518
16	1	0.325	0.527	0.589	0.539
17	1	0.309	0.529	0.555	0.541
18	1	0.336	0.538	0.569	0.552
19	1	0.337	0.554	0.591	0.566
20	1	0.352	0.568	0.582	0.591
21	1	0.356	0.571	0.584	0.608
22	1	0.36	0.581	0.614	0.617
23	1	0.356	0.587	0.642	0.62
24	1	0.357	0.598	0.653	0.628
25	1	0.37	0.597	0.653	0.648
26	1	0.401	0.608	0.622	0.639
27	1	0.384	0.611	0.667	0.665
28	1	0.369	0.62	0.683	0.665
0	0	0.018	0.001	0.012	0
1	0	0.181	0.149	0.243	0.17
2	0	0.222	0.246	0.238	0.277
3	0	0.243	0.262	0.319	0.306
4	0	0.248	0.272	0.377	0.326
5	0	0.283	0.315	0.423	0.353
6	0	0.304	0.351	0.361	0.389
7	0	0.324	0.375	0.464	0.399
8	1	0.34	0.384	0.409	0.419
9	1	0.352	0.402	0.435	0.438
10	1	0.357	0.412	0.452	0.46
11	1	0.373	0.429	0.436	0.454
12	1	0.386	0.456	0.506	0.482
13	1	0.39	0.491	0.509	0.497
14	1	0.408	0.496	0.559	0.509
15	1	0.414	0.499	0.616	0.521
16	1	0.421	0.535	0.604	0.542
17	1	0.443	0.537	0.553	0.544
18	1	0.454	0.558	0.572	0.555
19	1	0.466	0.579	0.607	0.569
20	1	0.466	0.601	0.589	0.594
21	1	0.483	0.603	0.591	0.611
22	1	0.488	0.62	0.63	0.623
23	1	0.491	0.624	0.661	0.623
24	1	0.49	0.636	0.678	0.634
25	1	0.512	0.642	0.672	0.654
26	1	0.507	0.653	0.629	0.643
27	1	0.534	0.665	0.686	0.671
28	1	0.529	0.675	0.71	0.672
0	0	0.01	0	0.017	0
1	0	0	0.211	0.26	0.167
2	0	0.197	0.353	0.257	0.275
3	0	0.224	0.387	0.333	0.304
4	0	0.245	0.403	0.386	0.324
5	0	0.28	0.446	0.425	0.352
6	0	0.292	0.522	0.376	0.387
7	0	0.328	0.559	0.464	0.398
8	1	0.331	0.588	0.419	0.418
9	1	0.369	0.602	0.439	0.437
10	1	0.367	0.622	0.457	0.459
11	1	0.403	0.632	0.444	0.453
12	1	0.403	0.67	0.504	0.481
13	1	0.416	0.691	0.506	0.497
14	1	0.432	0.691	0.551	0.509
15	1	0.438	0.684	0.602	0.52
16	1	0.471	0.72	0.595	0.541
17	1	0.482	0.729	0.553	0.544
18	1	0.501	0.744	0.57	0.555
19	1	0.502	0.755	0.599	0.569
20	1	0.534	0.787	0.583	0.594
21	1	0.545	0.795	0.584	0.611
22	1	0.549	0.806	0.62	0.623
23	1	0.544	0.8	0.647	0.623
24	1	0.56	0.815	0.662	0.634
25	1	0.59	0.816	0.659	0.655
26	1	0.588	0.836	0.623	0.644
27	1	0.604	0.833	0.675	0.672
28	1	0.581	0.839	0.693	0.672
0	0	0.047	0	0.014	0
1	0	0.148	0.132	0.245	0.132
2	0	0.246	0.239	0.254	0.202
3	0	0.277	0.262	0.328	0.245
4	0	0.28	0.279	0.376	0.272
5	0	0.344	0.319	0.416	0.306
6	0	0.331	0.368	0.375	0.322
7	0	0.412	0.394	0.459	0.341
8	0	0.426	0.409	0.418	0.351
9	0	0.477	0.429	0.443	0.358
10	0	0.427	0.446	0.459	0.373
0	0	0.001	0.004	0.017	0
1	0	0.119	0.204	0.257	0.124
2	0	0.177	0.294	0.262	0.193
3	0	0.202	0.311	0.334	0.236
4	0	0.213	0.324	0.381	0.264
5	0	0.232	0.342	0.418	0.298
6	0	0.264	0.37	0.379	0.313
7	0	0.27	0.385	0.46	0.333
8	0	0.285	0.388	0.422	0.342
9	0	0.291	0.401	0.442	0.349
10	0	0.298	0.409	0.458	0.365
0	0	0.004	0.001	0.023	0
1	0	0.136	0.144	0.263	0.131
2	0	0.193	0.233	0.28	0.2
3	0	0.21	0.254	0.344	0.242
4	0	0.223	0.264	0.378	0.268
5	0	0.258	0.3	0.418	0.302
6	0	0.284	0.337	0.391	0.319
7	0	0.296	0.352	0.455	0.337
8	0	0.312	0.367	0.434	0.347
9	0	0.328	0.374	0.447	0.355
10	0	0.332	0.387	0.457	0.371
0	0	0.006	0	0.009	0
1	0	0.151	0.094	0.199	0.056
2	0	0.218	0.174	0.263	0.124
3	0	0.232	0.197	0.327	0.157
4	0	0	0.184	0.331	0.188
5	0	0.286	0.244	0.385	0.22
6	0	0.301	0.293	0.42	0.232
7	0	0.324	0.3	0.419	0.26
8	0	0.329	0.357	0.443	0.263
9	0	0.345	0.331	0.473	0.278
10	0	0.355	0.352	0.474	0.291
0	0	0	0	0.014	0
1	0	0.027	0.031	0.245	0.139
2	0	0.059	0.062	0.255	0.241
3	0	0.086	0.078	0.329	0.272
4	0	0.087	0.066	0.376	0.295
5	0	0.098	0.113	0.415	0.322
6	0	0.115	0.133	0.376	0.358
7	0	0.123	0.132	0.458	0.363
8	0	0.147	0.168	0.419	0.386
0	0	0	0.003	0.012	0
1	0	0.046	0.203	0.242	0.137
2	0	0.092	0.284	0.238	0.239
3	0	0.105	0.298	0.319	0.271
4	0	0.107	0.292	0.376	0.294
5	0	0.133	0.333	0.422	0.321
6	0	0.148	0.358	0.362	0.358
7	0	0.164	0.373	0.463	0.363
8	0	0.19	0.389	0.41	0.386
0	0	0.001	0	0.011	0
1	0	0.082	0.135	0.242	0.135
2	0	0.145	0.232	0.236	0.237
3	0	0.159	0.247	0.318	0.269
4	0	0.18	0.258	0.377	0.293
5	0	0.217	0.316	0.424	0.32
6	0	0.252	0.358	0.36	0.357
7	0	0.26	0.387	0.465	0.362
8	0	0.28	0.399	0.408	0.385
0	0	0.001	0.002	0.014	0
1	0	0.063	0.22	0.246	0.14
2	0	0.13	0.346	0.258	0.242
3	0	0.151	0.367	0.329	0.276
4	0	0.139	0.381	0.375	0.296
5	0	0.16	0.416	0.416	0.329
0	0	0	0.002	0.028	0
1	0	0.018	0.092	0.297	0.138
2	0	0.047	0.142	0.289	0.24
3	0	0.066	0.164	0.359	0.274
4	0	0.062	0.159	0.405	0.294
5	0	0.078	0.218	0.438	0.326
0	0	0.137	0.004	0.023	0
1	0	0.204	0.314	0.266	0.132
2	0	0.298	0.424	0.289	0.232
3	0	0.321	0.45	0.347	0.265
4	0	0.307	0.458	0.371	0.285
5	0	0.37	0.495	0.418	0.318
0	0	0	0.004	0.015	0
1	0	0.027	0.235	0.253	0.137
2	0	0.054	0.343	0.256	0.224
3	0	0.073	0.367	0.331	0.251
4	0	0.071	0.374	0.38	0.274
5	0	0.077	0.406	0.419	0.306
6	0	0.1	0.442	0.374	0.341
7	0	0.108	0.465	0.461	0.347
8	0	0.146	0.479	0.419	0.367
9	0	0.126	0.492	0.44	0.386
0	0	0.026	0	0.017	0
1	0	0.178	0	0.267	0.138
2	0	0.221	0	0.258	0.225
3	0	0.244	0	0.336	0.253
4	0	0.259	0.001	0.388	0.275
5	0	0.294	0.001	0.432	0.307
6	0	0.309	0.003	0.375	0.342
7	0	0.336	0.003	0.469	0.348
8	0	0.354	0.002	0.421	0.368
9	0	0.357	0.002	0.437	0.387
0	0	0.079	0.001	0.013	0
1	0	0.237	0.145	0.221	0.132
2	0	0.291	0.245	0.264	0.214
3	0	0	0.266	0.326	0.241
4	0	0.333	0.277	0.352	0.262
5	0	0.346	0.308	0.407	0.295
6	0	0.35	0.348	0.41	0.33
7	0	0.407	0.369	0.435	0.334
8	0	0.407	0.385	0.437	0.354
9	0	0.436	0.396	0.459	0.372
0	0	0	0.002	0.016	0
1	0	0.027	0.203	0.251	0.137
2	0	0.061	0.315	0.259	0.219
3	0	0.081	0.344	0.333	0.247
4	0	0.083	0.354	0.378	0.268
5	0	0.099	0.39	0.416	0.301
0	0	0.002	0.001	0.016	0
1	0	0.131	0.158	0.227	0.136
2	0	0.186	0.241	0.278	0.218
3	0	0.21	0.244	0.337	0.245
4	0	0.215	0.251	0.354	0.266
5	0	0.252	0.306	0.402	0.299
0	0	0.001	0.001	0.008	0
1	0	0.12	0.132	0.188	0.136
2	0	0.182	0.221	0.251	0.215
3	0	0.193	0.239	0.316	0.242
4	0	0.209	0.252	0.327	0.262
5	0	0.236	0.292	0.379	0.294
0	0	0.003	0.004	0.015	0
1	0	0.096	0.232	0.245	0.173
2	0	0.166	0.347	0.262	0.261
0	0	0.016	0.001	0.019	0
1	0	0.193	0.127	0.259	0.138
2	0	0.247	0.204	0.268	0.217
0	0	0	0.001	0.016	0
1	0	0.043	0.139	0.253	0.12
2	0	0.088	0.225	0.26	0.203
0	0	0	0.002	0.035	0
1	0	0.01	0.199	0.293	0.035
2	0	0.043	0.314	0.301	0.088
3	0	0.05	0.339	0.365	0.121
4	0	0.047	0.349	0.393	0.164
0	0	0.011	0.001	0.012	0
1	0	0.144	0.049	0.243	0.053
2	0	0.2	0.09	0.238	0.117
3	0	0.227	0.11	0.319	0.15
4	0	0.235	0.106	0.377	0.185
0	0	0	0.006	0.017	0
1	0	0.042	0.228	0.259	0.032
2	0	0.092	0.302	0.264	0.088
3	0	0.095	0.329	0.336	0.122
4	0	0.106	0.327	0.381	0.158
0	0	0	0.008	0.032	0
1	0	0.059	0.259	0.276	0.272
2	1	0.098	0.348	0.314	0.396
3	1	0.133	0.372	0.369	0.425
4	1	0.152	0.378	0.391	0.418
5	1	0.169	0.398	0.412	0.452
6	1	0.197	0.423	0.421	0.471
7	1	0.2	0.439	0.455	0.485
8	1	0.21	0.447	0.449	0.517
9	1	0.215	0.454	0.47	0.557
10	1	0.232	0.469	0.48	0.552
11	1	0.231	0.479	0.482	0.572
12	1	0.251	0.499	0.501	0.578
13	1	0.272	0.522	0.513	0.555
14	1	0.265	0.524	0.529	0.565
15	1	0.272	0.521	0.555	0.589
16	1	0.306	0.544	0.569	0.622
17	1	0.294	0.549	0.566	0.615
18	1	0.316	0.558	0.57	0.594
19	1	0.319	0.569	0.574	0.597
20	1	0.348	0.587	0.573	0.655
21	1	0.333	0.585	0.58	0.673
22	1	0.348	0.59	0.596	0.647
23	1	0.351	0.594	0.612	0.642
24	1	0.357	0.606	0.619	0.674
25	1	0.363	0.606	0.631	0.689
26	1	0.383	0.614	0.624	0.693
27	1	0.38	0.619	0.643	0.684
28	1	0.384	0.626	0.647	0.724
0	0	0	0.01	0.023	0
1	0	0.117	0.317	0.279	0.257
2	1	0.157	0.423	0.279	0.374
3	1	0.211	0.443	0.348	0.401
4	1	0.226	0.449	0.394	0.399
5	1	0.202	0.472	0.429	0.432
6	1	0.245	0.504	0.389	0.454
7	1	0.261	0.523	0.467	0.467
8	1	0.335	0.529	0.428	0.494
9	1	0.285	0.541	0.443	0.529
10	1	0.318	0.552	0.462	0.528
11	1	0.329	0.564	0.45	0.542
12	1	0.316	0.585	0.502	0.553
13	1	0.337	0.605	0.505	0.537
14	1	0.332	0.605	0.545	0.548
15	1	0.387	0.6	0.591	0.568
16	1	0.408	0.626	0.587	0.597
17	1	0.375	0.629	0.55	0.592
18	1	0.382	0.639	0.567	0.576
19	1	0.394	0.646	0.591	0.579
20	1	0.436	0.659	0.578	0.631
21	1	0.416	0.66	0.578	0.649
22	1	0.461	0.67	0.611	0.631
23	1	0.458	0.667	0.637	0.625
24	1	0.504	0.68	0.649	0.654
25	1	0.441	0.68	0.646	0.669
26	1	0.443	0.685	0.615	0.669
27	1	0.462	0.694	0.662	0.666
28	1	0.503	0.699	0.677	0.7
0	0	0.012	0.003	0.014	0
1	0	0.175	0.223	0.243	0.274
2	1	0.216	0.338	0.255	0.384
3	1	0.243	0.352	0.329	0.408
4	1	0.249	0.365	0.375	0.406
5	1	0.282	0.391	0.412	0.436
6	1	0.304	0.435	0.378	0.458
7	1	0.323	0.456	0.454	0.47
8	1	0.337	0.466	0.42	0.496
9	1	0.347	0.484	0.446	0.528
10	1	0.353	0.498	0.459	0.528
11	1	0.365	0.516	0.452	0.542
12	1	0.373	0.536	0.502	0.551
13	1	0.384	0.568	0.513	0.534
14	1	0.396	0.567	0.549	0.544
15	1	0.403	0.568	0.6	0.564
16	1	0.42	0.596	0.596	0.592
17	1	0.429	0.6	0.562	0.586
18	1	0.436	0.613	0.577	0.573
19	1	0.45	0.627	0.603	0.576
20	1	0.458	0.65	0.588	0.623
21	1	0.469	0.651	0.593	0.639
22	1	0.471	0.659	0.626	0.621
23	1	0.48	0.665	0.654	0.618
24	1	0.48	0.681	0.665	0.644
25	1	0.491	0.679	0.666	0.657
26	1	0.492	0.689	0.637	0.659
27	1	0.514	0.696	0.681	0.656
28	1	0.505	0.707	0.699	0.69
0	0	0.001	0	0.021	0
1	0	0.115	0.041	0.27	0.088
2	0	0	0.089	0.273	0.161
3	0	0.192	0.105	0.343	0.2
4	0	0.211	0.118	0.392	0.238
0	0	0.002	0	0.014	0
1	0	0.11	0.003	0.246	0.076
2	0	0.17	0.01	0.251	0.142
3	0	0.182	0.016	0.327	0.181
4	0	0.205	0.019	0.377	0.218
0	0	0	0.001	0.019	0
1	0	0.018	0.179	0.252	0.041
2	0	0.054	0.281	0.298	0.104
3	0	0.06	0.299	0.37	0.136
4	0	0	0.313	0.361	0.173
0	0	0	0.001	0.015	0
1	0	0.011	0.14	0.256	0.05
2	0	0.038	0.215	0.254	0.118
3	0	0	0.228	0.329	0.15
4	0	0	0.234	0.38	0.185
0	0	0	0.001	0.021	0
1	0	0.079	0.13	0.255	0.141
2	0	0.122	0.207	0.286	0.235
0	0	0.019	0.001	0.015	0
1	0	0	0.191	0.242	0.142
2	0	0.196	0.319	0.259	0.239
0	0	0.001	0.001	0.018	0
1	0	0.074	0.275	0.256	0.143
2	0	0.132	0.387	0.272	0.242
0	0	0	0.002	0.014	0
1	0	0.093	0.176	0.247	0.174
2	0	0.139	0.264	0.25	0.255
3	0	0.17	0.283	0.326	0.283
4	0	0.182	0.296	0.374	0.304
5	0	0.205	0.326	0.416	0.33
6	1	0.232	0.359	0.372	0.363
7	1	0.239	0.375	0.458	0.366
8	1	0.252	0.382	0.416	0.382
9	1	0.266	0.396	0.441	0.395
10	1	0.277	0.404	0.456	0.42
11	1	0.278	0.417	0.446	0.416
12	1	0.291	0.439	0.503	0.44
13	1	0.308	0.468	0.51	0.452
14	1	0.31	0.473	0.551	0.46
15	1	0.32	0.476	0.603	0.473
16	1	0.346	0.506	0.597	0.493
17	1	0.341	0.51	0.557	0.498
18	1	0.351	0.527	0.574	0.51
19	1	0.365	0.541	0.6	0.518
20	1	0.383	0.56	0.587	0.539
21	1	0.386	0.56	0.591	0.554
22	1	0.389	0.577	0.624	0.566
23	1	0.4	0.582	0.653	0.569
24	1	0.407	0.592	0.668	0.576
25	1	0.411	0.595	0.666	0.589
26	1	0.429	0.606	0.631	0.585
27	1	0.432	0.611	0.68	0.604
28	1	0.429	0.621	0.699	0.608
0	0	0.004	0.005	0.017	0
1	0	0.143	0.257	0.256	0.179
2	0	0.19	0.379	0.267	0.264
3	0	0.217	0.397	0.338	0.291
4	0	0.224	0.413	0.382	0.311
5	0	0.268	0.439	0.417	0.338
6	1	0.287	0.489	0.384	0.37
7	1	0.307	0.511	0.459	0.372
8	1	0.321	0.52	0.424	0.39
9	1	0.331	0.539	0.446	0.404
10	1	0.332	0.553	0.463	0.429
11	1	0.352	0.565	0.454	0.424
12	1	0.365	0.585	0.503	0.45
13	1	0.37	0.611	0.511	0.462
14	1	0.379	0.61	0.547	0.469
15	1	0.385	0.611	0.592	0.482
16	1	0.4	0.64	0.592	0.503
17	1	0.415	0.644	0.56	0.506
18	1	0.43	0.658	0.574	0.518
19	1	0.444	0.67	0.594	0.527
20	1	0.442	0.689	0.583	0.548
21	1	0.46	0.693	0.587	0.564
22	1	0.465	0.7	0.617	0.574
23	1	0.463	0.702	0.643	0.577
24	1	0.463	0.715	0.656	0.584
25	1	0.487	0.716	0.658	0.599
26	1	0.478	0.724	0.629	0.593
27	1	0.511	0.725	0.671	0.614
28	1	0.499	0.731	0.687	0.617
0	0	0.005	0	0.019	0
1	0	0.145	0.245	0.271	0.183
2	0	0.2	0.421	0.261	0.269
3	0	0.221	0.437	0.338	0.297
4	0	0.228	0.495	0.393	0.317
5	0	0.268	0.574	0.436	0.343
6	1	0.288	0.622	0.376	0.375
7	1	0.305	0.694	0.473	0.377
8	1	0.32	0.736	0.42	0.394
9	1	0.33	0.771	0.438	0.409
10	1	0.336	0.798	0.457	0.433
11	1	0.35	0.783	0.442	0.429
12	1	0.358	0.8	0.503	0.454
13	1	0.369	0.838	0.502	0.466
14	1	0.379	0.836	0.55	0.474
15	1	0.384	0.837	0.601	0.487
16	1	0.4	0.87	0.591	0.508
17	1	0.411	0.854	0.545	0.51
18	1	0.42	0.873	0.564	0.522
19	1	0.432	0.872	0.596	0.531
20	1	0.441	0.887	0.579	0.552
21	1	0.45	0.893	0.578	0.568
22	1	0.456	0.919	0.616	0.577
23	1	0.463	0.913	0.645	0.58
24	1	0.464	0.924	0.658	0.587
25	1	0.475	0.913	0.653	0.602
26	1	0.478	0.933	0.614	0.597
27	1	0.494	0.925	0.67	0.617
28	1	0.492	0.934	0.687	0.62
0	0	0.001	0.001	0.02	0
1	0	0.121	0.136	0.259	0.161
2	0	0.171	0.246	0.275	0.234
3	1	0.196	0.263	0.341	0.27
4	1	0.202	0.281	0.381	0.296
5	1	0.236	0.312	0.421	0.324
6	1	0.262	0.365	0.394	0.353
7	1	0.275	0.388	0.456	0.366
8	1	0.286	0.401	0.43	0.382
9	1	0.292	0.426	0.451	0.392
10	1	0.302	0.441	0.465	0.41
11	1	0.309	0.459	0.46	0.414
12	1	0.31	0.484	0.504	0.431
13	1	0.331	0.524	0.512	0.448
14	1	0.333	0.529	0.541	0.453
15	1	0.34	0.532	0.583	0.472
16	1	0.364	0.569	0.584	0.485
17	1	0.367	0.573	0.558	0.497
18	1	0.372	0.598	0.571	0.507
19	1	0.379	0.614	0.589	0.522
20	1	0.391	0.649	0.579	0.54
21	1	0.392	0.651	0.586	0.545
22	1	0.398	0.664	0.614	0.563
23	1	0.41	0.675	0.638	0.575
24	1	0.411	0.69	0.648	0.579
25	1	0.425	0.69	0.651	0.581
26	1	0.42	0.7	0.628	0.586
27	1	0.436	0.706	0.664	0.598
28	1	0.439	0.719	0.677	0.607
0	0	0.012	0	0.015	0
1	0	0.123	0.23	0.247	0.225
2	0	0.189	0.355	0.259	0.323
3	1	0.214	0.374	0.333	0.35
4	1	0.234	0.387	0.377	0.368
5	1	0.276	0.421	0.417	0.392
6	1	0.294	0.479	0.379	0.421
7	1	0.328	0.505	0.455	0.43
8	1	0.344	0.525	0.421	0.453
9	1	0.371	0.543	0.444	0.468
10	1	0.375	0.553	0.459	0.484
11	1	0.399	0.568	0.451	0.48
12	1	0.406	0.596	0.503	0.501
13	1	0.405	0.628	0.511	0.51
14	1	0.434	0.63	0.547	0.518
15	1	0.442	0.63	0.597	0.532
16	1	0.449	0.665	0.593	0.551
17	1	0.48	0.669	0.558	0.549
18	1	0.496	0.687	0.572	0.557
19	1	0.501	0.706	0.598	0.567
20	1	0.517	0.726	0.585	0.592
21	1	0.542	0.734	0.59	0.606
22	1	0.54	0.747	0.623	0.611
23	1	0.536	0.75	0.65	0.611
24	1	0.534	0.761	0.662	0.622
25	1	0.579	0.763	0.662	0.638
26	1	0.567	0.776	0.63	0.629
27	1	0.593	0.768	0.676	0.65
28	1	0.573	0.776	0.693	0.656
0	0	0.031	0.001	0.034	0
1	0	0.189	0.13	0.306	0.225
2	0	0.238	0.212	0.305	0.321
3	1	0.267	0.23	0.37	0.351
4	1	0.276	0.239	0.412	0.367
5	1	0.312	0.274	0.439	0.392
6	1	0.323	0.322	0.41	0.421
7	1	0.36	0.326	0.477	0.429
8	1	0.378	0.357	0.439	0.454
9	1	0.39	0.339	0.453	0.471
10	1	0.396	0.369	0.475	0.485
11	1	0.413	0.392	0.462	0.483
12	1	0.415	0.404	0.504	0.503
13	1	0.417	0.446	0.503	0.51
14	1	0.442	0.447	0.541	0.518
15	1	0.442	0.447	0.576	0.533
16	1	0.449	0.468	0.574	0.555
17	1	0.476	0.492	0.547	0.551
18	1	0.486	0.492	0.56	0.556
19	1	0.493	0.512	0.578	0.567
20	1	0.498	0.554	0.569	0.595
21	1	0.524	0.529	0.568	0.61
22	1	0.528	0.557	0.598	0.613
23	1	0.514	0.576	0.619	0.612
24	1	0.515	0.576	0.628	0.624
25	1	0.553	0.588	0.626	0.64
26	1	0.538	0.589	0.601	0.632
27	1	0.564	0.597	0.642	0.651
28	1	0.546	0.612	0.653	0.66
0	0	0	0.001	0.021	0
1	0	0.048	0.09	0.262	0.082
2	0	0.09	0.134	0.275	0.151
3	0	0.107	0.152	0.342	0.183
4	0	0.125	0.147	0.383	0.217
5	0	0	0.216	0.42	0.242
6	0	0.165	0.225	0.39	0.262
7	0	0.173	0.236	0.459	0.29
8	0	0.188	0.26	0.43	0.29
9	0	0.181	0.222	0.449	0.299
10	0	0.19	0.275	0.46	0.313
11	0	0.198	0.254	0.458	0.327
12	0	0.211	0.259	0.501	0.337
13	0	0.215	0.29	0.507	0.364
14	0	0.22	0.302	0.538	0.367
15	0	0.242	0.291	0.584	0.382
16	0	0.246	0.313	0.584	0.393
0	0	0	0.008	0.029	0
1	0	0.057	0.286	0.289	0.087
2	0	0.104	0.41	0.293	0.163
3	0	0.123	0.437	0.362	0.192
4	0	0.142	0.441	0.397	0.221
5	0	0.171	0.476	0.425	0.246
6	0	0.196	0.516	0.396	0.271
7	0	0.198	0.539	0.465	0.292
8	0	0.194	0.553	0.435	0.297
9	0	0.221	0.566	0.449	0.31
10	0	0.226	0.58	0.465	0.326
11	0	0.225	0.593	0.46	0.333
12	0	0.241	0.61	0.501	0.35
13	0	0.254	0.634	0.5	0.375
14	0	0.251	0.632	0.537	0.379
15	0	0.27	0.635	0.577	0.387
16	0	0.283	0.657	0.578	0.404
0	0	0	0	0.028	0
1	0	0.025	0.043	0.298	0.096
2	0	0.064	0.082	0.289	0.173
3	0	0.08	0.102	0.356	0.202
4	0	0	0.109	0.403	0.228
5	0	0.078	0.147	0.44	0.256
6	0	0	0.166	0.396	0.284
7	0	0.13	0.182	0.474	0.301
8	0	0.125	0.185	0.433	0.308
9	0	0.117	0.163	0.443	0.321
10	0	0.13	0.215	0.464	0.338
11	0	0.131	0.195	0.451	0.341
12	0	0.142	0.196	0.502	0.361
13	0	0.15	0.224	0.499	0.383
14	0	0.145	0.238	0.542	0.387
15	0	0.183	0.228	0.587	0.395
16	0	0.169	0.266	0.58	0.412
0	0	0	0.001	0.022	0
1	0	0.009	0.06	0.241	0.145
2	0	0.032	0.109	0.302	0.22
3	0	0.041	0.128	0.352	0.253
4	0	0.036	0.137	0.361	0.279
5	0	0.037	0.173	0.397	0.304
6	0	0.056	0.2	0.425	0.33
7	0	0.075	0.211	0.439	0.348
8	0	0.082	0.223	0.453	0.356
9	0	0.071	0.197	0.474	0.363
10	0	0.076	0.259	0.475	0.378
11	0	0.072	0.247	0.486	0.384
0	0	0	0.003	0.017	0
1	0	0.078	0.263	0.26	0.122
2	0	0.134	0.367	0.259	0.19
3	0	0.161	0.391	0.335	0.226
4	0	0.176	0.395	0.384	0.256
5	0	0.205	0.424	0.425	0.281
6	0	0.233	0.457	0.378	0.304
7	0	0.243	0.476	0.465	0.327
8	0	0.253	0.489	0.423	0.33
9	0	0.265	0.499	0.442	0.336
10	0	0.278	0.509	0.459	0.351
11	0	0.285	0.521	0.447	0.359
0	0	0	0	0.036	0
1	0	0.054	0.016	0.305	0.151
2	0	0.097	0.038	0.306	0.223
3	0	0.118	0.046	0.373	0.255
4	0	0.124	0.05	0.41	0.278
5	0	0.145	0.075	0.435	0.306
6	0	0.162	0.099	0.396	0.336
7	0	0.166	0.11	0.471	0.348
8	0	0.198	0.119	0.437	0.36
9	0	0.199	0.089	0.444	0.367
10	0	0.22	0.139	0.465	0.385
11	0	0.22	0.121	0.458	0.385
0	0	0	0.002	0.017	0
1	0	0.09	0.208	0.236	0.147
2	0	0.147	0.323	0.271	0.23
3	0	0.166	0.347	0.333	0.255
4	0	0.174	0.356	0.362	0.272
5	0	0.218	0.392	0.412	0.305
6	0	0.242	0.431	0.396	0.337
7	0	0.257	0.454	0.445	0.342
0	0	0	0.002	0.03	0
1	0	0.047	0.212	0.302	0.164
2	0	0.094	0.32	0.285	0.251
3	0	0.115	0.341	0.359	0.273
4	0	0.125	0.349	0.406	0.289
5	0	0.151	0.379	0.444	0.318
6	0	0.179	0.421	0.386	0.354
7	0	0.187	0.442	0.479	0.356
0	0	0	0.003	0.018	0
1	0	0.117	0.198	0.251	0.171
2	0	0.165	0.291	0.276	0.257
3	0	0.195	0.306	0.34	0.278
4	0	0.207	0.312	0.38	0.293
5	0	0.239	0.343	0.414	0.321
6	0	0.266	0.376	0.393	0.356
7	0	0.276	0.393	0.45	0.358
0	0	0.015	0.003	0.03	0
1	0	0.125	0.235	0.28	0.112
2	0	0.202	0.347	0.305	0.194
3	0	0.219	0.369	0.359	0.235
4	0	0.231	0.379	0.391	0.264
5	0	0.275	0.411	0.417	0.288
6	0	0.309	0.448	0.409	0.322
7	0	0.315	0.472	0.46	0.341
8	0	0.344	0.484	0.441	0.353
9	0	0.365	0.498	0.459	0.364
10	0	0.368	0.512	0.474	0.381
11	0	0.395	0.53	0.472	0.39
12	0	0.431	0.55	0.501	0.406
13	0	0.409	0.578	0.506	0.429
14	0	0.43	0.58	0.528	0.439
15	0	0.44	0.577	0.557	0.457
16	0	0.445	0.606	0.57	0.47
17	0	0.469	0.61	0.56	0.487
18	0	0.486	0.625	0.568	0.496
19	0	0.497	0.636	0.573	0.516
0	0	0	0	0.024	0
1	0	0.068	0.007	0.277	0.097
2	0	0.117	0.021	0.292	0.178
3	0	0.143	0.028	0.352	0.216
4	0	0.153	0.032	0.382	0.247
5	0	0.178	0.049	0.418	0.27
6	0	0.206	0.073	0.402	0.302
7	0	0.213	0.081	0.459	0.323
8	0	0.223	0.083	0.432	0.334
9	0	0.234	0.067	0.447	0.347
10	0	0.241	0.106	0.467	0.364
11	0	0.25	0.085	0.46	0.373
12	0	0.26	0.09	0.493	0.39
13	0	0.277	0.11	0.496	0.416
14	0	0.276	0.123	0.523	0.424
15	0	0.281	0.129	0.564	0.442
16	0	0.306	0.154	0.569	0.456
17	0	0.305	0.185	0.558	0.474
18	0	0.316	0.189	0.571	0.484
19	0	0.33	0.199	0.58	0.503
0	0	0	0.001	0.019	0
1	0	0.062	0.068	0.261	0.101
2	0	0.105	0.119	0.272	0.181
3	0	0.135	0.144	0.337	0.22
4	0	0	0.147	0.377	0.253
5	0	0.174	0.183	0.417	0.275
6	0	0.2	0.203	0.388	0.305
7	0	0.208	0.212	0.459	0.329
8	0	0.216	0.227	0.427	0.338
9	0	0.225	0.195	0.448	0.349
10	0	0.239	0.26	0.463	0.365
11	0	0.243	0.247	0.456	0.377
12	0	0.258	0.239	0.503	0.391
13	0	0.277	0.282	0.509	0.417
14	0	0.274	0.288	0.542	0.425
15	0	0.281	0.286	0.587	0.445
16	0	0.311	0.306	0.588	0.457
17	0	0.307	0.34	0.559	0.475
18	0	0.325	0.332	0.575	0.485
19	0	0.332	0.346	0.591	0.506
0	0	0.006	0.003	0.022	0
1	0	0.163	0.205	0.282	0.101
2	0	0.219	0.305	0.276	0.18
3	0	0.236	0.327	0.348	0.22
4	0	0.25	0.332	0.399	0.251
5	0	0.279	0.362	0.437	0.275
6	0	0.308	0.395	0.388	0.307
7	0	0.315	0.414	0.473	0.328
8	0	0.324	0.425	0.427	0.339
9	0	0.334	0.436	0.444	0.35
10	0	0.341	0.449	0.464	0.367
11	0	0.349	0.468	0.449	0.376
12	0	0.357	0.489	0.504	0.393
13	0	0.37	0.52	0.501	0.418
14	0	0.373	0.524	0.546	0.426
15	0	0.391	0.524	0.592	0.445
16	0	0.407	0.553	0.585	0.457
17	0	0.408	0.554	0.546	0.476
18	0	0.416	0.569	0.562	0.486
19	0	0.421	0.583	0.589	0.507
0	0	0.001	0.001	0.021	0
1	0	0.123	0.16	0.276	0.096
2	0	0.183	0.264	0.269	0.168
3	0	0.199	0.288	0.343	0.208
0	0	0	0.001	0.017	0
1	0	0.183	0.217	0.229	0.09
2	0	0.24	0.356	0.287	0.162
3	0	0.261	0.374	0.357	0.201
0	0	0.001	0.002	0.017	0
1	0	0.132	0.262	0.262	0.088
2	0	0.181	0.377	0.265	0.16
3	0	0.196	0.403	0.338	0.198
0	0	0.001	0.001	0.013	0
1	0	0.116	0.099	0.235	0.125
2	0	0.156	0.169	0.249	0.213
3	0	0.182	0.177	0.325	0.248
4	0	0.192	0.176	0.366	0.28
5	0	0.211	0.231	0.411	0.294
6	0	0.233	0.283	0.376	0.32
7	0	0.245	0.281	0.452	0.346
8	0	0.258	0.329	0.42	0.354
9	0	0.262	0.295	0.446	0.368
10	0	0.278	0.319	0.456	0.382
11	0	0.277	0.347	0.452	0.391
12	0	0.298	0.355	0.505	0.404
13	0	0.312	0.394	0.512	0.432
14	0	0.315	0.4	0.547	0.44
15	0	0.33	0.405	0.597	0.454
16	0	0.346	0.428	0.596	0.47
17	0	0.345	0.453	0.564	0.48
18	0	0.364	0.457	0.577	0.49
19	0	0.365	0.482	0.601	0.507
20	0	0.392	0.514	0.589	0.514
21	0	0.383	0.478	0.596	0.525
22	0	0.389	0.541	0.626	0.544
23	0	0.395	0.547	0.654	0.56
24	0	0.406	0.536	0.666	0.564
25	0	0.41	0.565	0.667	0.564
26	0	0.417	0.553	0.637	0.573
27	0	0.435	0.578	0.682	0.585
28	0	0.435	0.589	0.7	0.6
0	0	0	0.001	0.021	0
1	0	0.096	0.102	0.272	0.106
2	0	0.15	0.182	0.268	0.19
3	0	0.171	0.2	0.341	0.226
4	0	0.181	0.208	0.389	0.262
5	0	0.213	0.256	0.428	0.273
6	0	0.238	0.285	0.383	0.297
7	0	0.25	0.298	0.464	0.328
8	0	0.256	0.312	0.425	0.332
9	0	0.266	0.308	0.442	0.346
10	0	0.281	0.33	0.458	0.359
11	0	0.287	0.341	0.448	0.373
12	0	0.293	0.361	0.502	0.381
13	0	0.314	0.398	0.506	0.414
14	0	0.314	0.4	0.547	0.421
15	0	0.324	0.4	0.596	0.436
16	0	0.346	0.433	0.59	0.451
17	0	0.357	0.45	0.548	0.464
18	0	0.363	0.459	0.566	0.475
19	0	0.374	0.479	0.595	0.492
20	0	0.381	0.505	0.578	0.495
21	0	0.387	0.493	0.58	0.505
22	0	0.392	0.527	0.615	0.527
23	0	0.403	0.53	0.643	0.549
24	0	0.416	0.535	0.655	0.55
25	0	0.422	0.561	0.653	0.547
26	0	0.424	0.558	0.619	0.56
27	0	0.43	0.57	0.667	0.569
28	0	0.435	0.593	0.683	0.587
0	0	0.001	0	0.015	0
1	0	0.139	0.001	0.249	0.066
2	0	0	0.006	0.257	0.142
3	0	0.218	0.011	0.33	0.172
4	0	0.235	0.013	0.377	0.21
5	0	0.259	0.016	0.417	0.226
6	0	0.286	0.028	0.376	0.244
7	0	0.294	0.031	0.459	0.278
8	0	0.303	0.026	0.42	0.278
9	0	0.309	0.022	0.443	0.296
10	0	0.316	0.049	0.459	0.31
11	0	0.318	0.031	0.449	0.323
12	0	0.332	0.028	0.504	0.334
13	0	0.343	0.041	0.511	0.371
14	0	0.343	0.047	0.551	0.374
15	0	0.353	0.059	0.599	0.387
16	0	0.378	0.075	0.595	0.406
17	0	0.372	0.086	0.559	0.424
18	0	0.385	0.086	0.575	0.438
19	0	0.39	0.091	0.599	0.453
20	0	0.408	0.089	0.586	0.45
21	0	0.41	0.075	0.59	0.462
22	0	0.413	0.12	0.622	0.493
23	0	0.421	0.112	0.65	0.513
24	0	0.424	0.126	0.664	0.512
25	0	0.435	0.174	0.663	0.511
26	0	0.434	0.124	0.631	0.525
27	0	0.446	0.148	0.677	0.534
28	0	0.442	0.165	0.696	0.553
0	0	0.004	0	0.014	0
1	0	0.132	0.006	0.246	0.013
2	0	0.194	0.02	0.255	0.063
3	0	0.206	0.029	0.328	0.096
4	0	0.219	0.033	0.376	0.14
5	0	0.255	0.048	0.415	0.158
6	0	0.277	0.065	0.376	0.145
7	0	0.293	0.077	0.458	0.206
8	0	0.304	0.073	0.42	0.19
9	0	0.319	0.059	0.443	0.207
10	0	0.334	0.095	0.459	0.215
11	0	0.341	0.074	0.45	0.248
12	0	0.351	0.079	0.504	0.229
13	0	0.367	0.095	0.512	0.273
14	0	0.378	0.108	0.551	0.275
15	0	0.386	0.115	0.6	0.311
16	0	0.405	0.14	0.596	0.308
17	0	0.417	0.162	0.56	0.292
18	0	0.426	0.171	0.576	0.343
19	0	0.435	0.187	0.6	0.347
20	0	0.446	0.18	0.587	0.325
21	0	0.459	0.157	0.591	0.334
22	0	0.459	0.243	0.623	0.4
23	0	0.473	0.215	0.651	0.396
24	0	0.48	0.223	0.665	0.407
25	0	0.487	0.297	0.665	0.417
26	0	0.494	0.236	0.633	0.404
27	0	0.508	0.276	0.678	0.41
28	0	0.508	0.296	0.697	0.489
0	0	0.023	0.002	0.011	0
1	0	0.16	0.231	0.24	0.013
2	0	0.219	0.353	0.235	0.063
3	0	0.251	0.377	0.318	0.094
4	0	0.264	0.384	0.376	0.139
5	0	0.303	0.419	0.423	0.156
6	0	0.311	0.463	0.36	0.146
7	0	0.354	0.485	0.463	0.207
8	0	0.381	0.5	0.408	0.189
9	0	0.39	0.513	0.434	0.209
10	0	0.4	0.526	0.451	0.216
11	0	0.416	0.545	0.435	0.252
12	0	0.415	0.569	0.506	0.227
13	0	0.425	0.597	0.508	0.277
14	0	0.447	0.599	0.56	0.276
15	0	0.449	0.596	0.618	0.309
16	0	0.452	0.63	0.605	0.308
17	0	0.474	0.632	0.553	0.292
18	0	0.501	0.647	0.573	0.344
19	0	0.502	0.661	0.608	0.353
20	0	0.514	0.686	0.59	0.326
21	0	0.537	0.688	0.592	0.337
22	0	0.55	0.698	0.632	0.401
23	0	0.535	0.699	0.663	0.404
24	0	0.534	0.715	0.68	0.415
25	0	0.566	0.712	0.674	0.422
26	0	0.562	0.724	0.63	0.411
27	0	0.584	0.728	0.688	0.415
28	0	0.562	0.734	0.712	0.492
0	0	0.001	0.007	0.03	0
1	0	0.131	0.339	0.28	0.142
2	0	0.179	0.431	0.294	0.218
3	0	0	0.459	0.357	0.254
4	0	0.211	0.473	0.391	0.29
5	0	0.246	0.508	0.434	0.31
6	0	0.269	0.533	0.403	0.319
7	0	0.282	0.563	0.466	0.35
8	0	0.291	0.569	0.44	0.347
9	0	0.301	0.59	0.454	0.353
10	0	0.307	0.601	0.467	0.364
11	0	0.314	0.614	0.46	0.382
12	0	0.331	0.624	0.504	0.386
13	0	0.342	0.643	0.505	0.408
14	0	0.348	0.648	0.536	0.41
15	0	0.357	0.646	0.579	0.429
16	0	0.376	0.673	0.577	0.434
17	0	0.385	0.664	0.549	0.448
18	0	0.394	0.684	0.564	0.459
19	0	0.404	0.675	0.582	0.475
20	0	0.414	0.686	0.571	0.471
21	0	0.423	0.694	0.577	0.464
22	0	0.423	0.71	0.604	0.49
23	0	0.433	0.713	0.628	0.516
24	0	0.44	0.73	0.634	0.514
25	0	0.456	0.72	0.636	0.493
26	0	0.448	0.729	0.614	0.517
27	0	0.468	0.737	0.649	0.511
28	0	0.465	0.744	0.663	0.532
0	0	0	0.005	0.014	0
1	0	0.074	0.274	0.219	0.255
2	0	0.12	0.395	0.297	0.338
3	0	0.145	0.414	0.354	0.376
4	0	0.16	0.42	0.367	0.376
5	0	0.19	0.452	0.383	0.417
6	0	0.219	0.494	0.407	0.431
7	0	0.225	0.518	0.429	0.441
8	0	0.227	0.532	0.451	0.472
9	0	0.247	0.545	0.477	0.511
10	0	0.25	0.559	0.474	0.509
11	0	0.254	0.576	0.49	0.524
12	0	0.26	0.594	0.503	0.534
13	0	0.282	0.62	0.52	0.519
14	0	0.271	0.62	0.524	0.525
15	0	0.292	0.619	0.552	0.547
16	0	0.31	0.647	0.582	0.586
17	0	0.312	0.649	0.588	0.577
18	0	0.323	0.663	0.587	0.557
19	0	0.338	0.674	0.594	0.561
20	0	0.344	0.695	0.585	0.617
21	0	0.353	0.698	0.599	0.634
22	0	0.347	0.706	0.597	0.616
23	0	0.353	0.705	0.633	0.605
24	0	0.361	0.72	0.644	0.637
25	0	0.379	0.718	0.659	0.646
26	0	0.385	0.728	0.661	0.65
27	0	0.394	0.732	0.676	0.644
28	0	0.383	0.737	0.677	0.68
0	0	0.013	0	0.012	0
1	0	0	0.024	0.242	0.147
2	0	0.198	0.051	0.24	0.22
3	0	0.223	0.061	0.32	0.254
4	0	0.235	0.06	0.376	0.277
5	0	0.279	0.103	0.422	0.313
6	0	0.3	0.125	0.363	0.335
7	0	0.326	0.13	0.463	0.345
8	0	0.345	0.147	0.411	0.356
9	0	0.359	0.114	0.436	0.365
10	0	0.357	0.168	0.453	0.384
11	0	0.385	0.141	0.438	0.383
12	0	0.401	0.139	0.506	0.407
13	0	0.399	0.173	0.509	0.421
14	0	0.413	0.177	0.558	0.426
15	0	0.424	0.186	0.614	0.441
16	0	0.425	0.199	0.603	0.457
17	0	0.451	0.251	0.554	0.47
18	0	0.474	0.235	0.573	0.48
19	0	0.486	0.252	0.606	0.493
20	0	0.477	0.28	0.589	0.505
21	0	0.507	0.218	0.592	0.501
22	0	0.507	0.323	0.63	0.527
23	0	0.497	0.302	0.66	0.533
24	0	0.504	0.275	0.676	0.541
25	0	0.537	0.384	0.672	0.537
26	0	0.522	0.314	0.63	0.545
27	0	0.563	0.338	0.685	0.554
28	0	0.543	0.37	0.709	0.565
0	0	0.034	0.003	0.011	0
1	0	0.107	0.232	0.24	0.146
2	0	0.351	0.342	0.234	0.219
3	0	0.383	0.366	0.317	0.253
4	0	0.365	0.371	0.375	0.276
5	0	0.402	0.403	0.423	0.312
6	0	0.339	0.44	0.358	0.334
7	0	0.453	0.46	0.464	0.343
8	0	0.43	0.471	0.407	0.355
9	0	0.511	0.483	0.433	0.365
10	0	0.439	0.496	0.451	0.384
11	0	0.476	0.515	0.434	0.382
12	0	0.535	0.536	0.506	0.407
13	0	0.516	0.564	0.508	0.421
14	0	0.527	0.566	0.561	0.426
15	0	0.515	0.563	0.619	0.441
16	0	0.582	0.596	0.605	0.456
17	0	0.539	0.597	0.553	0.469
18	0	0.688	0.611	0.573	0.48
19	0	0.675	0.625	0.609	0.493
20	0	0.675	0.65	0.591	0.504
21	0	0.601	0.65	0.593	0.502
22	0	0.68	0.661	0.633	0.527
23	0	0.618	0.663	0.664	0.532
24	0	0.643	0.68	0.681	0.541
25	0	0.744	0.676	0.675	0.537
26	0	0.681	0.688	0.63	0.545
27	0	0.698	0.694	0.689	0.554
28	0	0.668	0.701	0.713	0.565
0	0	0	0.006	0.018	0
1	0	0.02	0.267	0.26	0.131
2	0	0.048	0.364	0.26	0.201
3	0	0	0.386	0.337	0.239
4	0	0.054	0.384	0.384	0.279
5	0	0.054	0.408	0.422	0.29
6	0	0.082	0.434	0.376	0.304
7	0	0.109	0.453	0.462	0.338
8	0	0.118	0.463	0.42	0.334
9	0	0.103	0.471	0.44	0.338
10	0	0.106	0.483	0.457	0.348
11	0	0.102	0.499	0.446	0.369
12	0	0.112	0.519	0.503	0.368
13	0	0.116	0.542	0.507	0.396
14	0	0.108	0.546	0.55	0.4
15	0	0.152	0.544	0.602	0.421
16	0	0.134	0.57	0.595	0.425
17	0	0.118	0.57	0.552	0.442
18	0	0.142	0.582	0.568	0.453
19	0	0.14	0.593	0.597	0.471
20	0	0.152	0.611	0.583	0.466
21	0	0.14	0.61	0.585	0.459
22	0	0.16	0.621	0.62	0.484
23	0	0.142	0.621	0.648	0.517
24	0	0.147	0.636	0.661	0.51
25	0	0.167	0.632	0.659	0.488
26	0	0.153	0.644	0.622	0.516
27	0	0.162	0.65	0.673	0.507
28	0	0.185	0.657	0.69	0.533
0	0	0	0.004	0.018	0
1	0	0.043	0.252	0.247	0.071
2	0	0.091	0.371	0.266	0.137
3	0	0.104	0.391	0.333	0.174
4	0	0.109	0.395	0.37	0.224
5	0	0.132	0.425	0.419	0.228
6	0	0.158	0.461	0.384	0.235
7	0	0.175	0.484	0.454	0.286
8	0	0.193	0.498	0.426	0.273
9	0	0.193	0.509	0.448	0.282
10	0	0.197	0.524	0.457	0.289
11	0	0.202	0.542	0.455	0.321
12	0	0.216	0.561	0.503	0.311
13	0	0.231	0.588	0.51	0.355
14	0	0.231	0.587	0.536	0.354
15	0	0.253	0.586	0.585	0.378
16	0	0.263	0.614	0.586	0.382
17	0	0.28	0.616	0.558	0.405
18	0	0.289	0.627	0.573	0.419
19	0	0.303	0.639	0.591	0.44
20	0	0.31	0.663	0.581	0.421
21	0	0.317	0.663	0.59	0.417
22	0	0.333	0.672	0.616	0.449
23	0	0.339	0.672	0.643	0.498
24	0	0.343	0.689	0.654	0.481
25	0	0.351	0.686	0.657	0.454
26	0	0.365	0.697	0.631	0.494
27	0	0.378	0.706	0.671	0.478
28	0	0.383	0.712	0.685	0.512
0	0	0	0.003	0.015	0
1	0	0.095	0.216	0.246	0.034
2	0	0.151	0.309	0.263	0.088
3	0	0	0.325	0.333	0.129
4	0	0.188	0.333	0.375	0.171
5	0	0.213	0.368	0.41	0.194
6	0	0.24	0.403	0.381	0.197
7	0	0.246	0.421	0.454	0.236
8	0	0.257	0.43	0.424	0.223
9	0	0.266	0.44	0.446	0.245
10	0	0.282	0.448	0.461	0.241
11	0	0.287	0.46	0.455	0.265
12	0	0.303	0.486	0.503	0.265
13	0	0.32	0.513	0.512	0.295
14	0	0.323	0.519	0.547	0.313
15	0	0.333	0.519	0.593	0.327
16	0	0.357	0.551	0.594	0.338
17	0	0.356	0.552	0.564	0.345
18	0	0.369	0.566	0.578	0.363
19	0	0.379	0.583	0.598	0.383
20	0	0.4	0.599	0.587	0.369
21	0	0.397	0.6	0.592	0.359
22	0	0.406	0.619	0.62	0.403
23	0	0.413	0.617	0.647	0.43
24	0	0.42	0.628	0.66	0.41
25	0	0.424	0.629	0.662	0.404
26	0	0.441	0.64	0.635	0.437
27	0	0.44	0.646	0.676	0.435
28	0	0.448	0.655	0.692	0.462
0	0	0	0	0.017	0
1	0	0.009	0	0.25	0.154
2	0	0.027	0	0.273	0.233
3	0	0.036	0	0.338	0.266
4	0	0.032	0	0.374	0.289
5	0	0.036	0	0.409	0.323
6	0	0.061	0	0.386	0.345
7	0	0.069	0	0.452	0.36
8	0	0.085	0	0.431	0.369
9	0	0.078	0	0.45	0.376
10	0	0.08	0	0.461	0.391
11	0	0.089	0	0.461	0.393
12	0	0.09	0	0.505	0.413
13	0	0.09	0	0.513	0.427
14	0	0.084	0	0.54	0.436
15	0	0.114	0	0.583	0.448
16	0	0.118	0	0.59	0.461
17	0	0.118	0	0.565	0.474
18	0	0.119	0	0.577	0.482
19	0	0.136	0	0.593	0.497
20	0	0.138	0	0.584	0.506
21	0	0.13	0	0.59	0.502
22	0	0.161	0	0.613	0.529
23	0	0.136	0	0.641	0.535
24	0	0.162	0	0.653	0.548
25	0	0.158	0	0.657	0.538
26	0	0.16	0	0.633	0.547
27	0	0.165	0	0.67	0.557
28	0	0.203	0	0.684	0.57
0	0	0	0.001	0.028	0
1	0	0.143	0.2	0.276	0.152
2	0	0.194	0.328	0.302	0.232
3	0	0.213	0.358	0.365	0.264
4	0	0.217	0.367	0.381	0.287
5	0	0.254	0.41	0.41	0.322
6	0	0.272	0.478	0.407	0.345
7	0	0.292	0.508	0.453	0.359
8	0	0.302	0.525	0.441	0.368
9	0	0.309	0.54	0.452	0.376
10	0	0.321	0.565	0.471	0.391
11	0	0.331	0.575	0.473	0.393
12	0	0.338	0.612	0.493	0.414
13	0	0.354	0.636	0.499	0.428
14	0	0.364	0.634	0.515	0.437
15	0	0.371	0.629	0.555	0.449
16	0	0.39	0.661	0.567	0.462
17	0	0.396	0.67	0.56	0.475
18	0	0.404	0.683	0.573	0.484
19	0	0.415	0.696	0.573	0.498
20	0	0.427	0.728	0.575	0.508
21	0	0.431	0.734	0.584	0.505
22	0	0.44	0.739	0.597	0.532
23	0	0.448	0.733	0.627	0.538
24	0	0.455	0.747	0.626	0.551
25	0	0.466	0.749	0.644	0.542
26	0	0.469	0.771	0.63	0.551
27	0	0.483	0.77	0.657	0.562
28	0	0.484	0.781	0.667	0.574
0	0	0.001	0.003	0.017	0
1	0	0.118	0.213	0.255	0.193
2	0	0.165	0.323	0.266	0.277
3	0	0.2	0.346	0.337	0.308
4	0	0.21	0.361	0.379	0.33
5	0	0.236	0.389	0.416	0.357
6	0	0.264	0.431	0.386	0.383
7	0	0.268	0.451	0.456	0.4
8	0	0.278	0.461	0.426	0.411
9	0	0.284	0.475	0.447	0.419
10	0	0.291	0.488	0.461	0.432
11	0	0.297	0.505	0.454	0.435
12	0	0.306	0.526	0.502	0.451
13	0	0.322	0.554	0.512	0.461
14	0	0.321	0.555	0.547	0.472
15	0	0.331	0.556	0.593	0.484
16	0	0.356	0.587	0.591	0.497
17	0	0.35	0.59	0.56	0.505
18	0	0.36	0.606	0.573	0.513
19	0	0.365	0.62	0.598	0.526
20	0	0.385	0.644	0.585	0.538
21	0	0.38	0.646	0.588	0.539
22	0	0.384	0.658	0.619	0.56
23	0	0.396	0.661	0.646	0.564
24	0	0.394	0.678	0.658	0.577
25	0	0.403	0.674	0.659	0.575
26	0	0.406	0.686	0.631	0.577
27	0	0.418	0.69	0.673	0.591
28	0	0.415	0.698	0.688	0.604
0	0	0.002	0.008	0.023	0
1	0	0.162	0.262	0.251	0.065
2	0	0.195	0.352	0.293	0.132
3	0	0.232	0.366	0.35	0.162
4	0	0.265	0.373	0.373	0.202
5	0	0.267	0.39	0.407	0.22
6	0	0.302	0.419	0.406	0.233
7	0	0.298	0.431	0.445	0.27
8	0	0.314	0.438	0.441	0.264
9	0	0.314	0.444	0.462	0.275
10	0	0.323	0.463	0.47	0.285
11	0	0.313	0.472	0.471	0.303
12	0	0.346	0.49	0.488	0.306
13	0	0.354	0.515	0.503	0.34
14	0	0.35	0.516	0.51	0.343
15	0	0.355	0.517	0.549	0.354
16	0	0.388	0.539	0.565	0.366
17	0	0.361	0.543	0.568	0.389
18	0	0.383	0.553	0.572	0.403
19	0	0.392	0.567	0.579	0.418
20	0	0.416	0.583	0.576	0.409
21	0	0.409	0.58	0.586	0.409
22	0	0.408	0.589	0.604	0.447
23	0	0.418	0.596	0.631	0.476
24	0	0.418	0.605	0.633	0.467
25	0	0.416	0.604	0.649	0.454
26	0	0.436	0.611	0.641	0.479
27	0	0.44	0.615	0.668	0.474
28	0	0.43	0.626	0.671	0.501
0	0	0	0.001	0.023	0
1	0	0.067	0.059	0.252	0.067
2	0	0.11	0.105	0.309	0.134
3	0	0.14	0.115	0.357	0.165
4	0	0.158	0.121	0.368	0.205
5	0	0.178	0.168	0.389	0.221
6	0	0.203	0.203	0.412	0.234
7	0	0.204	0.21	0.44	0.273
8	0	0.214	0.228	0.445	0.265
9	0	0.224	0.198	0.46	0.277
10	0	0.232	0.246	0.474	0.286
11	0	0.228	0.236	0.487	0.306
12	0	0.256	0.241	0.487	0.308
13	0	0.266	0.276	0.504	0.343
14	0	0.262	0.286	0.506	0.344
15	0	0.275	0.294	0.536	0.357
16	0	0.299	0.317	0.561	0.367
17	0	0.287	0.359	0.579	0.391
18	0	0.306	0.35	0.585	0.405
19	0	0.313	0.369	0.571	0.42
20	0	0.334	0.396	0.58	0.41
21	0	0.325	0.354	0.594	0.412
22	0	0.336	0.435	0.602	0.449
23	0	0.34	0.426	0.627	0.477
24	0	0.343	0.423	0.625	0.469
25	0	0.356	0.486	0.65	0.454
26	0	0.376	0.45	0.648	0.48
27	0	0.369	0.455	0.662	0.474
28	0	0.368	0.483	0.671	0.502
0	0	0	0.003	0.015	0
1	0	0.037	0.229	0.253	0.071
2	0	0.064	0.329	0.252	0.14
3	0	0.088	0.349	0.33	0.17
4	0	0.076	0.354	0.381	0.209
5	0	0.078	0.385	0.421	0.226
6	0	0.106	0.415	0.372	0.24
7	0	0.122	0.435	0.463	0.277
8	0	0.163	0.445	0.417	0.271
9	0	0.149	0.456	0.439	0.283
10	0	0.151	0.47	0.456	0.293
11	0	0.163	0.487	0.444	0.311
12	0	0.16	0.508	0.505	0.315
13	0	0.158	0.536	0.508	0.349
14	0	0.163	0.539	0.554	0.35
15	0	0.193	0.538	0.605	0.362
16	0	0.202	0.566	0.598	0.372
17	0	0.198	0.567	0.555	0.396
18	0	0.194	0.582	0.572	0.41
19	0	0.191	0.594	0.601	0.424
20	0	0.205	0.617	0.586	0.417
21	0	0.194	0.615	0.587	0.419
22	0	0.233	0.627	0.624	0.454
23	0	0.22	0.633	0.652	0.481
24	0	0.265	0.645	0.666	0.473
25	0	0.235	0.641	0.664	0.461
26	0	0.226	0.654	0.626	0.484
27	0	0.241	0.662	0.678	0.48
28	0	0.332	0.671	0.698	0.506
0	0	0	0.002	0.02	0
1	0	0.046	0.212	0.268	0.047
2	0	0.099	0.316	0.277	0.107
3	0	0.133	0.334	0.344	0.164
4	0	0	0.347	0.386	0.199
5	0	0.13	0.375	0.422	0.219
6	0	0.164	0.411	0.389	0.211
7	0	0.187	0.432	0.463	0.243
8	0	0.211	0.44	0.429	0.238
9	0	0.201	0.455	0.447	0.251
10	0	0.188	0.466	0.464	0.249
11	0	0.207	0.482	0.455	0.263
12	0	0.215	0.506	0.503	0.286
13	0	0.206	0.537	0.508	0.288
14	0	0.192	0.537	0.545	0.305
15	0	0.237	0.537	0.588	0.357
16	0	0.231	0.569	0.588	0.349
17	0	0.232	0.571	0.556	0.345
18	0	0.246	0.585	0.571	0.365
19	0	0.257	0.6	0.591	0.354
20	0	0.244	0.621	0.58	0.367
21	0	0.234	0.623	0.583	0.353
22	0	0.263	0.632	0.613	0.403
23	0	0.253	0.638	0.639	0.391
24	0	0.259	0.649	0.65	0.375
25	0	0.261	0.647	0.65	0.373
26	0	0.266	0.661	0.622	0.406
27	0	0.258	0.661	0.665	0.403
28	0	0.28	0.674	0.68	0.447
0	0	0	0.003	0.045	0
1	0	0.093	0.266	0.282	0.055
2	0	0.147	0.384	0.331	0.116
3	0	0.19	0.403	0.378	0.178
4	0	0.192	0.424	0.379	0.209
5	0	0.198	0.457	0.422	0.232
6	0	0.235	0.503	0.429	0.22
7	0	0.246	0.532	0.453	0.249
8	0	0.242	0.542	0.457	0.25
9	0	0.243	0.567	0.465	0.258
10	0	0.251	0.581	0.47	0.258
11	0	0.258	0.595	0.481	0.268
12	0	0.279	0.608	0.496	0.298
13	0	0.279	0.638	0.505	0.294
14	0	0.279	0.639	0.502	0.311
15	0	0.295	0.642	0.527	0.369
16	0	0.308	0.673	0.553	0.36
17	0	0.288	0.67	0.555	0.362
18	0	0.339	0.686	0.56	0.374
19	0	0.338	0.693	0.561	0.363
20	0	0.36	0.714	0.559	0.379
21	0	0.317	0.718	0.575	0.354
22	0	0.331	0.73	0.574	0.408
23	0	0.332	0.736	0.6	0.393
24	0	0.337	0.749	0.609	0.379
25	0	0.351	0.744	0.622	0.37
26	0	0.345	0.75	0.613	0.409
27	0	0.348	0.755	0.638	0.4
28	0	0.343	0.763	0.636	0.444
0	0	0.001	0	0.018	0
1	0	0.1	0	0.253	0.05
2	0	0.165	0	0.272	0.113
3	0	0.185	0	0.34	0.168
4	0	0.198	0	0.379	0.204
5	0	0.238	0	0.413	0.223
6	0	0	0	0.391	0.218
7	0	0.281	0	0.453	0.252
8	0	0.29	0	0.431	0.247
9	0	0.305	0	0.453	0.26
10	0	0.314	0	0.463	0.258
11	0	0.332	0	0.46	0.276
12	0	0.333	0	0.504	0.294
13	0	0.353	0	0.514	0.299
14	0	0.357	0.001	0.543	0.316
15	0	0.367	0	0.585	0.361
16	0	0.392	0.001	0.589	0.359
17	0	0.399	0.001	0.565	0.356
18	0	0.409	0.001	0.575	0.375
19	0	0.418	0.001	0.594	0.371
20	0	0.437	0.001	0.583	0.379
21	0	0.445	0	0.589	0.366
22	0	0.449	0.001	0.615	0.412
23	0	0.463	0	0.642	0.41
24	0	0.467	0.001	0.653	0.394
25	0	0.478	0.001	0.656	0.387
26	0	0.48	0.001	0.632	0.422
27	0	0.498	0.001	0.67	0.417
28	0	0.494	0.002	0.684	0.457
0	0	0	0.002	0.014	0
1	0	0.008	0.312	0.259	0.145
2	0	0.031	0.412	0.243	0.204
3	0	0.034	0.442	0.325	0.247
4	0	0.037	0.448	0.388	0.278
5	0	0.04	0.478	0.435	0.315
6	0	0.068	0.518	0.363	0.326
7	0	0.076	0.548	0.472	0.347
8	0	0.078	0.558	0.41	0.35
9	0	0.073	0.578	0.432	0.351
10	0	0.089	0.59	0.452	0.365
11	0	0.084	0.598	0.432	0.371
12	0	0.085	0.623	0.506	0.387
13	0	0.095	0.641	0.503	0.403
14	0	0.09	0.643	0.557	0.406
15	0	0.117	0.642	0.616	0.429
16	0	0.116	0.672	0.599	0.432
17	0	0.115	0.671	0.545	0.454
18	0	0.127	0.683	0.566	0.462
19	0	0.149	0.681	0.604	0.484
20	0	0.145	0.699	0.585	0.487
21	0	0.15	0.704	0.584	0.46
22	0	0.157	0.717	0.626	0.494
23	0	0.144	0.719	0.657	0.516
24	0	0.162	0.729	0.673	0.519
25	0	0.185	0.726	0.663	0.49
26	0	0.167	0.738	0.619	0.519
27	0	0.168	0.738	0.682	0.51
28	0	0.176	0.748	0.704	0.529
0	0	0	0.002	0.025	0
1	0	0.081	0.132	0.254	0.175
2	0	0.134	0.189	0.3	0.233
3	0	0.158	0.192	0.347	0.276
4	0	0.174	0.178	0.366	0.305
5	0	0.213	0.247	0.409	0.339
6	0	0.227	0.275	0.418	0.352
7	0	0.245	0.282	0.446	0.371
8	0	0.261	0.318	0.444	0.376
9	0	0.283	0.284	0.462	0.377
10	0	0.305	0.318	0.473	0.39
11	0	0.318	0.29	0.48	0.399
12	0	0.317	0.32	0.499	0.412
13	0	0.348	0.344	0.511	0.427
14	0	0.364	0.363	0.513	0.432
15	0	0.384	0.362	0.544	0.453
16	0	0.415	0.377	0.563	0.458
17	0	0.413	0.411	0.567	0.475
18	0	0.437	0.414	0.575	0.483
19	0	0.441	0.441	0.574	0.504
20	0	0.481	0.448	0.573	0.509
21	0	0.49	0.41	0.59	0.489
22	0	0.505	0.47	0.598	0.516
23	0	0.519	0.44	0.625	0.538
24	0	0.53	0.43	0.627	0.541
25	0	0.538	0.496	0.642	0.517
26	0	0.543	0.464	0.641	0.541
27	0	0.557	0.496	0.656	0.536
28	0	0.557	0.511	0.662	0.552
0	0	0.003	0.003	0.03	0
1	0	0.117	0.146	0.28	0.092
2	0	0.178	0.219	0.296	0.165
3	0	0.193	0.227	0.354	0.203
4	0	0.212	0.227	0.391	0.242
5	0	0.248	0.278	0.427	0.264
6	0	0.274	0.313	0.406	0.274
7	0	0.288	0.321	0.462	0.304
8	0	0	0.349	0.436	0.305
9	0	0.316	0.329	0.456	0.314
10	0	0.324	0.354	0.47	0.324
11	0	0.347	0.351	0.467	0.339
12	0	0.364	0.374	0.501	0.349
13	0	0.367	0.403	0.506	0.375
14	0	0.378	0.41	0.527	0.381
15	0	0.39	0.413	0.565	0.395
16	0	0.408	0.426	0.57	0.411
17	0	0.425	0.454	0.555	0.425
18	0	0.44	0.457	0.565	0.436
19	0	0.452	0.476	0.575	0.458
20	0	0.457	0.494	0.571	0.452
21	0	0.476	0.469	0.578	0.439
22	0	0.474	0.506	0.601	0.474
23	0	0.487	0.498	0.622	0.502
24	0	0.483	0.497	0.631	0.499
25	0	0.506	0.536	0.636	0.483
26	0	0.501	0.523	0.619	0.507
27	0	0.522	0.538	0.651	0.503
28	0	0.526	0.552	0.661	0.525
0	0	0	0	0.025	0
1	0	0.033	0	0.27	0.119
2	0	0.079	0.001	0.289	0.19
3	0	0.094	0.002	0.355	0.227
4	0	0.098	0.003	0.387	0.254
5	0	0.129	0.004	0.419	0.298
6	0	0.152	0.008	0.405	0.305
7	0	0.165	0.011	0.46	0.318
8	0	0.176	0.01	0.439	0.328
9	0	0.194	0.008	0.46	0.328
10	0	0.207	0.02	0.472	0.341
11	0	0.209	0.012	0.469	0.342
12	0	0.222	0.011	0.503	0.365
13	0	0.247	0.016	0.512	0.377
14	0	0.25	0.019	0.539	0.381
15	0	0.265	0.024	0.575	0.396
0	0	0.011	0.002	0.015	0
1	0	0.157	0.201	0.249	0.042
2	0	0.211	0.319	0.257	0.109
3	0	0	0.339	0.331	0.15
4	0	0.242	0.35	0.377	0.184
5	0	0.279	0.379	0.415	0.208
6	0	0.298	0.425	0.377	0.221
7	0	0.322	0.446	0.458	0.252
8	0	0.338	0.459	0.42	0.256
9	0	0.345	0.477	0.443	0.266
10	0	0.347	0.491	0.459	0.275
11	0	0.366	0.509	0.45	0.29
12	0	0.381	0.531	0.503	0.298
13	0	0.383	0.564	0.511	0.323
14	0	0.399	0.565	0.55	0.341
15	0	0.405	0.566	0.599	0.334
0	0	0.005	0.005	0.015	0
1	0	0	0.349	0.249	0.151
2	0	0.184	0.486	0.256	0.22
3	0	0.209	0.472	0.331	0.258
4	0	0.215	0.486	0.378	0.284
5	0	0.258	0.548	0.417	0.325
6	0	0.28	0.542	0.379	0.33
7	0	0.302	0.606	0.458	0.345
8	0	0.322	0.642	0.421	0.353
9	0	0.329	0.682	0.444	0.35
10	0	0.333	0.712	0.459	0.36
11	0	0.347	0.701	0.449	0.364
12	0	0.359	0.689	0.504	0.384
13	0	0.366	0.747	0.511	0.399
14	0	0.384	0.729	0.551	0.395
15	0	0.382	0.765	0.599	0.419
0	0	0	0.001	0.015	0
1	0	0.068	0.11	0.247	0.053
2	0	0	0.17	0.265	0.128
3	0	0.14	0.186	0.334	0.165
4	0	0.141	0.177	0.375	0.198
5	0	0.175	0.232	0.409	0.222
6	0	0.202	0.259	0.384	0.238
7	0	0.211	0.267	0.453	0.265
8	0	0.232	0.301	0.425	0.271
9	0	0.245	0.266	0.447	0.284
10	0	0.262	0.317	0.463	0.293
11	0	0.268	0.295	0.457	0.302
12	0	0.27	0.311	0.502	0.316
13	0	0.296	0.344	0.513	0.34
14	0	0.29	0.355	0.546	0.359
15	0	0.31	0.353	0.59	0.348
0	0	0.008	0.002	0.012	0
1	0	0.147	0.21	0.243	0.148
2	0	0.202	0.328	0.239	0.219
3	0	0	0.346	0.32	0.253
4	0	0.244	0.365	0.377	0.279
5	0	0.275	0.395	0.423	0.309
6	0	0.301	0.441	0.362	0.338
7	0	0.317	0.466	0.464	0.349
8	0	0.334	0.477	0.41	0.365
9	0	0.342	0.492	0.435	0.377
0	0	0	0	0.034	0
1	0	0.055	0.024	0.289	0.144
2	0	0.1	0.052	0.306	0.214
3	0	0.123	0.063	0.367	0.247
4	0	0.123	0.071	0.399	0.273
5	0	0.152	0.129	0.426	0.303
6	0	0.178	0.138	0.413	0.333
7	0	0.188	0.159	0.465	0.343
8	0	0.202	0.161	0.442	0.36
9	0	0.218	0.141	0.459	0.372
0	0	0.003	0.001	0.021	0
1	0	0.092	0.154	0.272	0.143
2	0	0.163	0.26	0.275	0.214
3	0	0.178	0.279	0.345	0.247
4	0	0.198	0.295	0.392	0.272
5	0	0.238	0.33	0.43	0.302
6	0	0.269	0.374	0.388	0.333
7	0	0.287	0.396	0.467	0.342
8	0	0.306	0.408	0.431	0.359
9	0	0.326	0.427	0.449	0.372
0	0	0	0.001	0.018	0
1	0	0.079	0.101	0.261	0.16
2	0	0.124	0.154	0.261	0.233
3	0	0.154	0.163	0.335	0.268
4	0	0.162	0.162	0.384	0.293
5	0	0	0.229	0.424	0.321
0	0	0.023	0.003	0.01	0
1	0	0.187	0.239	0.238	0.134
2	0	0.259	0.356	0.231	0.22
3	0	0.27	0.37	0.315	0.26
4	0	0	0.379	0.374	0.288
5	0	0.313	0.407	0.423	0.312
0	0	0.004	0.005	0.015	0
1	0	0.136	0.282	0.247	0.158
2	0	0.201	0.391	0.259	0.227
3	0	0.226	0.411	0.331	0.262
4	0	0.23	0.423	0.376	0.288
5	0	0.276	0.451	0.412	0.316
0	0	0.001	0.002	0.02	0
1	0	0.13	0.204	0.276	0.149
2	0	0.179	0.304	0.272	0.223
3	0	0.205	0.322	0.345	0.258
[truncated: 21,216 more rows]

## Sheet: Survival_external
Day	label	baseline	MAE	CTCLIP	AutoARDS
0	0	0	0	0.02	0
1	0	0.04	0.003	0.274	0.191
2	0	0.085	0.01	0.266	0.281
3	0	0.102	0	0.34	0
4	0	0.103	0.015	0.388	0.33
5	0	0.122	0.022	0.434	0
6	0	0.144	0.038	0.386	0.384
7	0	0.165	0.038	0.471	0.388
8	0	0.191	0.042	0.429	0.405
9	0	0.184	0.028	0.444	0
10	0	0.18	0.068	0.46	0.443
11	0	0.184	0	0.449	0.44
12	0	0.195	0.041	0.506	0.463
13	0	0.205	0.061	0.506	0
14	0	0	0.07	0.548	0
15	0	0.224	0.076	0.598	0.494
16	0	0.233	0.091	0	0.514
0	0	0.023	0	0.024	0
1	0	0.195	0	0.257	0.148
2	0	0.235	0.231	0.297	0
3	0	0.262	0.257	0.352	0.29
4	0	0.276	0	0.377	0.316
5	0	0.306	0.314	0.41	0.338
6	0	0.324	0.362	0.405	0.372
7	0	0.345	0.384	0.448	0.385
8	0	0	0.395	0.445	0
9	0	0.367	0.414	0.463	0.417
10	0	0.365	0.426	0.468	0.435
11	0	0	0.449	0.476	0.436
12	0	0	0.476	0.501	0.459
13	0	0.395	0.514	0.509	0.478
14	0	0.406	0.519	0.524	0.49
15	0	0.415	0.52	0.561	0.507
16	0	0.42	0.56	0.575	0.523
17	0	0.428	0.562	0.563	0
18	0	0.449	0.585	0.573	0.537
19	0	0.456	0.603	0.584	0
20	0	0.457	0.637	0.576	0.576
21	0	0.48	0.639	0.585	0
22	0	0.474	0.654	0.601	0
23	0	0.463	0.662	0.631	0.611
24	0	0.465	0.679	0.636	0
25	0	0.498	0	0.646	0.626
26	0	0.476	0.692	0.634	0
27	0	0.51	0.697	0.659	0
28	0	0.5	0.708	0.667	0.656
0	0	0	0.002	0	0
1	0	0.042	0.153	0.253	0.051
2	0	0.083	0.236	0.257	0.125
3	0	0.104	0.246	0.334	0.156
4	0	0.116	0.244	0.382	0.199
5	0	0.141	0	0.421	0.2
6	0	0.165	0.323	0.376	0
7	0	0.171	0.338	0.461	0.268
8	0	0.176	0.361	0.42	0.259
9	0	0.195	0.353	0.442	0.28
10	0	0.2	0.376	0.458	0
11	0	0.204	0.372	0.446	0
12	0	0.215	0.4	0.504	0.312
13	0	0.234	0.431	0.509	0.367
14	0	0.234	0.439	0.552	0.369
15	0	0.245	0.441	0.602	0
16	0	0.268	0.463	0.596	0.399
17	0	0.264	0.48	0.556	0
18	0	0	0.49	0.57	0.43
19	0	0.287	0.511	0.6	0.447
20	0	0.3	0.529	0.585	0
21	0	0.301	0.513	0.587	0.455
22	0	0.309	0.542	0.622	0
23	0	0.317	0.535	0.65	0
24	0	0.328	0.538	0.662	0.505
25	0	0.343	0.569	0.661	0
26	0	0.355	0.564	0.625	0
27	0	0.348	0.578	0.676	0
28	0	0.353	0.593	0.694	0.557
0	0	0	0.004	0.015	0
1	0	0.058	0.226	0.248	0.203
2	0	0.126	0.317	0.26	0.291
3	0	0.141	0	0.331	0.33
4	0	0.14	0.349	0.376	0
5	1	0.164	0.375	0.413	0.373
6	1	0.186	0.404	0.379	0.5894
7	1	0.203	0.421	0.456	0.401
8	1	0.231	0.428	0.422	0.558
9	1	0.236	0.439	0.444	0.457
10	1	0.24	0.449	0.46	0.468
11	1	0.243	0.464	0.452	0.476
12	1	0.253	0.485	0.503	0.5024
13	1	0.262	0.511	0.512	0.492
14	1	0.256	0.516	0.549	0.5
15	1	0.289	0.515	0.596	0.4808
16	1	0.289	0.542	0.4348	0.555
17	1	0.308	0.544	0.562	0.547
18	1	0.3	0.4607	0.577	0.4783
19	1	0.32	0.57	0.599	0.55
20	1	0.305	0.589	0.586	0.596
21	1	0.625	0.588	0.591	0.614
22	1	0.348	0.599	0.621	0.606
23	1	0.343	0.605	0.648	0.4586
24	1	0.37	0.617	0.662	0.621
25	1	0.357	0.4292	0.663	0.3678
26	1	0.362	0.627	0.633	0.4389
27	1	0.367	0.633	0.677	0.645
28	1	0.397	0.642	0.694	0.4302
0	0	0.008	0	0.018	0
1	0	0.158	0	0	0.062
2	0	0.213	0	0.269	0.128
3	0	0.23	0.123	0.339	0.167
4	0	0.237	0.123	0.383	0
5	0	0.273	0.178	0.417	0.229
6	0	0.298	0.189	0.384	0
7	0	0.311	0.206	0.459	0.276
8	0	0.32	0.215	0.425	0
9	0	0.331	0.192	0	0.282
10	0	0.342	0.24	0.463	0.291
11	0	0.348	0.22	0.455	0.307
12	0	0.354	0.229	0.503	0.316
13	0	0.373	0.263	0.51	0
14	0	0.381	0.273	0.545	0
15	0	0.391	0.271	0.59	0
16	0	0.408	0.301	0.59	0.379
17	0	0.415	0.33	0.56	0.402
18	0	0.42	0.331	0.574	0
19	0	0.427	0	0.593	0
20	0	0.44	0.369	0.582	0
21	0	0.445	0.335	0.586	0
22	0	0.45	0.401	0.616	0.453
23	0	0.462	0.39	0.641	0.483
24	0	0.465	0.381	0.655	0
25	0	0.466	0.456	0.655	0
26	0	0.474	0.413	0.627	0
27	0	0.488	0.434	0.67	0
28	0	0.486	0.469	0.686	0.507
0	0	0.2	0.001	0.025	0
1	0	0.274	0.193	0.262	0.058
2	0	0.411	0.308	0.301	0.138
3	0	0.431	0.328	0.349	0.162
4	0	0.397	0.343	0	0.201
5	0	0.437	0.378	0.417	0.206
6	0	0.445	0.43	0.413	0.229
7	0	0.549	0.454	0.447	0.269
8	0	0.49	0.471	0.441	0.264
9	0	0.595	0.489	0.457	0
10	0	0.56	0.503	0.47	0
11	0	0.562	0.521	0.473	0.316
12	0	0.535	0.542	0.498	0.317
13	0	0.559	0.576	0.506	0
14	0	0.547	0.578	0.515	0
15	0	0	0.583	0.551	0.368
16	0	0.538	0.614	0	0.394
17	0	0	0.617	0.561	0.405
18	0	0.618	0.634	0	0.424
19	0	0.627	0.65	0.578	0
20	0	0.637	0.676	0.571	0.427
0	0	0	0	0.015	0
1	0	0.044	0.006	0.255	0.085
2	1	0.086	0.018	0.6729	0.162
3	1	0.106	0.027	0.332	0.2
4	1	0.116	0.855	0.38	0.237
5	1	0.129	0.052	0.42	0.258
6	1	0.156	0.068	0.377	0.282
7	1	0.17	0.082	0.462	0.306
8	1	0.177	0.8859	0.42	0.316
9	1	0.175	0.067	0.441	0.331
10	1	0.18	0.105	0.459	0.35
11	1	0.184	0.084	0.447	0.359
12	1	0.194	0.092	0.504	0.376
13	1	0.2	0.841	0.509	0.5876
14	1	0.21	0.124	0.551	0.5795
15	1	0.228	0.13	0.6	0.434
16	1	0.23	0.167	0.595	0.5109
17	1	0.229	0.186	0.557	0.467
18	1	0.258	0.197	0.573	0.5042
19	1	0.264	0.207	0.598	0.497
20	1	0.277	0.211	0.585	0.506
21	1	0.273	0.184	0.587	0.4981
22	1	0.28	0.284	0.621	0.539
23	1	0.294	0.257	0.649	0.561
24	1	0.289	0.268	0.663	0.562
25	1	0.303	0.357	0.661	0.561
26	1	0.302	0.6317	0.627	0.579
27	1	0.3	0.326	0.675	0.584
28	1	0.295	0.359	0.694	0.6
0	0	0.015	0.004	0.016	0
1	0	0.149	0.229	0.249	0.14
2	0	0.21	0.321	0.262	0.23
3	0	0.229	0.344	0.336	0.259
4	0	0.257	0.348	0.379	0.282
5	0	0.287	0.376	0.414	0.307
6	0	0.307	0.405	0.38	0.335
7	0	0.33	0.422	0.456	0
8	0	0.341	0.431	0.424	0.363
9	0	0.364	0.442	0	0
10	0	0.363	0.455	0.46	0.396
11	0	0.399	0	0.453	0.401
12	0	0.415	0.492	0.505	0.418
13	0	0.401	0	0.512	0
14	0	0.423	0.522	0.548	0
15	0	0.438	0.522	0.594	0.451
16	0	0.455	0.55	0.595	0.468
17	0	0.481	0.55	0	0.478
18	0	0.494	0.565	0	0
19	0	0.496	0.578	0.598	0.5
20	0	0.504	0.598	0.586	0.513
21	0	0.537	0	0.59	0
22	0	0.529	0	0.619	0
23	0	0.531	0.613	0.646	0
24	0	0.521	0.627	0.659	0.557
25	0	0.57	0	0.66	0
26	0	0	0.637	0.631	0.564
27	0	0.568	0.642	0.675	0
28	0	0.56	0.649	0.69	0
0	0	0.006	0.007	0.011	0
1	0	0.147	0	0.242	0.166
2	0	0.197	0.373	0.236	0.257
3	0	0.217	0.394	0.318	0.284
4	0	0.225	0.397	0.377	0.303
5	0	0.266	0.422	0.424	0.336
6	0	0.279	0.45	0.36	0.368
7	0	0.31	0.467	0.464	0
0	0	0	0.003	0.025	0
1	0	0.162	0.179	0.275	0.125
2	0	0.215	0.251	0.291	0.196
3	0	0	0.265	0.352	0.24
4	0	0.248	0.27	0.393	0.273
5	0	0.291	0.311	0.421	0.299
6	0	0.312	0.337	0.401	0.318
7	0	0.339	0.348	0.462	0.345
8	0	0.36	0.357	0.433	0
9	0	0.372	0.359	0.451	0
0	0	0.056	0.002	0.018	0
1	0	0.214	0.211	0.254	0.328
2	0	0.252	0.332	0.266	0.419
3	0	0.271	0.353	0.338	0.467
4	0	0.28	0.366	0.379	0.457
5	0	0.31	0	0.416	0.49
6	0	0.329	0.444	0.383	0.5
7	0	0.35	0.469	0.456	0.515
8	0	0.368	0.482	0.425	0.55
9	0	0.376	0.498	0.447	0.603
10	0	0.378	0.513	0.46	0.591
11	0	0.398	0.533	0.454	0.609
12	0	0.412	0.556	0.503	0
13	0	0.407	0.587	0.51	0
14	0	0.425	0	0.546	0.585
15	0	0.433	0.586	0.594	0.606
0	0	0.025	0.003	0.022	0
1	0	0.179	0.246	0.273	0.214
2	0	0.219	0.36	0.27	0.319
3	0	0.248	0	0.343	0.35
4	0	0.254	0.384	0.392	0.365
5	0	0.294	0.415	0.431	0.393
6	0	0.309	0.456	0.384	0.423
7	1	0.6106	0.5129	0.466	0.5058
8	1	0.354	0.492	0.425	0.458
9	1	0.36	0.506	0.443	0.5015
10	1	0.359	0.519	0.457	0.494
11	1	0.384	0.535	0.446	0.495
12	1	0.406	0.559	0.497	0.514
13	1	0.396	0.588	0.503	0.518
14	1	0.412	0.588	0.542	0.526
15	1	0.419	0.589	0.595	0.4782
16	1	0.423	0.62	0.588	0.4641
17	1	0.452	0.622	0.549	0.48
18	1	0.47	0.635	0.4458	0.566
19	1	0.482	0.65	0.595	0.4612
20	1	0.465	0.669	0.576	0.459
21	1	0.493	0.672	0.4301	0.625
22	1	0.498	0.3427	0.614	0.4107
23	1	0.488	0.684	0.643	0.45
24	1	0.482	0.695	0.654	0.404
25	1	0.522	0.695	0.651	0.5793
26	1	0.5	0.708	0.619	0.652
27	1	0.537	0.706	0.67	0.3608
28	1	0.531	0.715	0.685	0.682
0	0	0.001	0.001	0.011	0
1	0	0.117	0.175	0.241	0.182
2	0	0.183	0.301	0.235	0.288
3	0	0.199	0.327	0	0.316
4	0	0.215	0.348	0.376	0
5	0	0	0.393	0.424	0.362
6	0	0.274	0.451	0.359	0.394
7	0	0.282	0	0.464	0.4
8	0	0.29	0.501	0.408	0.421
9	0	0.301	0.525	0.433	0.435
10	0	0.31	0.542	0.451	0.458
11	0	0.323	0.564	0.434	0.454
12	0	0	0.585	0.506	0.481
13	0	0.343	0.621	0.508	0.493
14	0	0.343	0.623	0.561	0
15	0	0.36	0.624	0	0.518
16	0	0.384	0.662	0.605	0
17	0	0.383	0.663	0.552	0.537
18	1	0.392	0.682	0.572	0.549
19	1	0.5951	0.313	0.608	0.559
20	1	0.415	0.727	0.59	0.582
21	1	0.421	0.73	0.592	0.4556
22	1	0.421	0.743	0.632	0.607
23	1	0.439	0.746	0.663	0.4407
24	1	0.439	0.763	0.68	0.4146
25	1	0.45	0.761	0.674	0.637
26	1	0.45	0.772	0.629	0.631
27	1	0.457	0.2683	0.688	0.656
28	1	0.464	0.3202	0.712	0.4408
0	0	0.07	0.003	0.014	0
1	0	0.191	0	0.232	0.165
2	0	0.263	0.367	0.267	0.281
3	0	0.29	0.388	0.329	0.309
4	1	0.307	0.393	0.344	0.323
5	1	0.348	0.428	0.408	0.352
6	1	0.357	0.474	0.405	0.386
7	1	0.413	0.497	0.5574	0.4
8	1	0.425	0.512	0.5481	0.417
9	1	0.477	0.525	0.5292	0.5527
10	1	0.447	0.54	0.46	0.5283
11	1	0.48	0.559	0.46	0.5102
12	1	0.502	0.579	0.479	0.5044
13	1	0.474	0.61	0.506	0.5031
14	1	0.473	0.609	0.52	0.507
15	1	0.47	0.608	0.573	0.512
16	1	0.481	0.639	0.576	0.534
17	1	0.53	0.64	0.57	0.4659
18	1	0.572	0.655	0.582	0.4738
19	1	0.56	0.667	0.602	0.4937
20	1	0.544	0.694	0.4182	0.576
21	1	0.581	0.694	0.597	0.593
22	1	0.607	0.704	0.619	0.61
23	1	0.549	0.704	0.658	0.4886
24	1	0.551	0.721	0.656	0.4236
25	1	0.622	0.718	0.668	0.4574
26	1	0.561	0.728	0.659	0.4498
27	1	0.602	0.735	0.692	0.4142
28	1	0.567	0.742	0.702	0.4222
0	0	0	0.002	0.013	0
1	0	0.013	0	0.245	0
2	0	0.039	0.299	0.245	0.201
3	0	0.049	0.323	0.323	0.245
4	0	0.046	0.338	0.374	0.285
5	0	0.046	0.373	0.42	0
6	0	0.083	0.42	0.366	0.316
7	0	0.096	0.44	0.461	0
8	0	0.105	0.454	0.414	0.347
9	0	0.093	0.469	0.437	0.355
10	0	0.097	0.481	0.453	0.367
11	0	0.108	0.498	0.441	0.385
12	0	0.097	0.521	0.504	0
13	0	0.097	0.553	0.508	0.418
14	0	0.092	0.557	0.552	0
15	0	0.127	0.558	0.606	0
16	0	0.122	0.59	0.598	0
17	0	0.134	0.592	0.555	0.467
18	0	0.13	0.609	0.572	0
19	0	0.154	0.623	0.602	0
0	0	0	0.003	0.028	0
1	0	0.007	0.226	0.275	0.195
2	0	0.024	0	0.298	0
3	0	0.036	0.359	0.358	0.333
4	0	0.032	0.367	0.376	0.353
5	0	0.042	0.398	0.419	0.38
6	0	0.056	0.431	0.418	0.413
7	0	0.065	0.454	0.455	0.426
8	0	0.094	0	0.446	0
9	1	0.7738	0.479	0.541	0.5244
10	1	0.085	0.5071	0.468	0.515
11	1	0.091	0.511	0.468	0.5096
12	1	0.114	0.532	0.491	0.4984
13	1	0.107	0.562	0.505	0.517
14	1	0.11	0.563	0.521	0.528
15	1	0.135	0.56	0.563	0.54
16	1	0.149	0.59	0.567	0.4874
17	1	0.135	0.592	0.4574	0.559
18	1	0.159	0.607	0.571	0.569
19	1	0.166	0.619	0.582	0.583
20	1	0.172	0.645	0.573	0.607
21	1	0.16	0.645	0.579	0.3962
22	1	0.212	0.654	0.602	0.397
23	1	0.193	0.657	0.631	0.633
24	1	0.235	0.673	0.631	0.644
25	1	0.225	0.669	0.641	0.3488
26	1	0.213	0.682	0.628	0.653
27	1	0.239	0.69	0.658	0.3663
28	1	0.275	0.697	0.667	0.3258
0	0	0.001	0.002	0.019	0
1	0	0	0.142	0.264	0.091
2	0	0	0.222	0.268	0.196
3	0	0.163	0.24	0.337	0.213
4	0	0.173	0	0.382	0.242
5	0	0.213	0	0.423	0.25
6	0	0	0.311	0.381	0.279
7	0	0.252	0.305	0.464	0.306
8	0	0.266	0.371	0.426	0
9	0	0.286	0.33	0.442	0.336
10	0	0.289	0.362	0.458	0.351
0	0	0.002	0.001	0.028	0
1	0	0.114	0.113	0.291	0.107
2	0	0.18	0.196	0.283	0.19
3	0	0.196	0.201	0.352	0.227
4	0	0.206	0.206	0.399	0.26
5	0	0.242	0.259	0.437	0.279
6	0	0	0.297	0.388	0
7	0	0.283	0.316	0.473	0.328
8	0	0.303	0.33	0.431	0.336
9	0	0.32	0.338	0	0.35
10	0	0.339	0.346	0.462	0.367
11	0	0.345	0	0.45	0.379
12	0	0.353	0.387	0.504	0.393
13	0	0.373	0.424	0.501	0
14	0	0.391	0.429	0.543	0.426
15	0	0.397	0.434	0.59	0
16	0	0.411	0.47	0.585	0.458
17	0	0.424	0.483	0.544	0
18	0	0.441	0.499	0.56	0.484
19	1	0.45	0.523	0.586	0.5
20	1	0.469	0.542	0.572	0.511
21	1	0.484	0.535	0.572	0.521
22	1	0.485	0.574	0.606	0.543
23	1	0.503	0.569	0.633	0.4658
24	1	0.503	0.578	0.643	0.458
25	1	0.514	0.4129	0.641	0.4598
26	1	0.4824	0.603	0.607	0.4327
27	1	0.538	0.617	0.655	0.586
28	1	0.546	0.632	0.67	0.4561
0	0	0	0.001	0.016	0
1	0	0.108	0.156	0.256	0.17
2	0	0.168	0.275	0.262	0.284
3	0	0.186	0.297	0.335	0.314
4	0	0.203	0.293	0.379	0.336
5	0	0.242	0.322	0.417	0.361
6	0	0.271	0.383	0.379	0.396
7	0	0.289	0.392	0.46	0
8	0	0.314	0.45	0.422	0
9	0	0.329	0.444	0.443	0.444
10	0	0.336	0.458	0.46	0.467
11	0	0.356	0.514	0.45	0.464
12	0	0.368	0.521	0.503	0.49
13	1	0.38	0.559	0.51	0.503
14	1	0.399	0.57	0.549	0.515
15	1	0.409	0.574	0.597	0.4832
16	1	0.415	0.609	0.594	0.55
17	1	0.444	0.581	0.558	0.551
18	1	0.534	0.612	0.573	0.4816
19	1	0.471	0.632	0.597	0.575
20	1	0.485	0.657	0.584	0.4221
21	1	0.497	0.66	0.587	0.617
22	1	0.502	0.695	0.62	0.628
23	1	0.512	0.3699	0.647	0.5023
24	1	0.492	0.705	0.66	0.643
25	1	0.529	0.689	0.66	0.661
26	1	0.529	0.708	0.628	0.654
27	1	0.549	0.734	0.674	0.681
28	1	0.4492	0.73	0.691	0.3471
0	0	0	0.001	0.016	0.001
1	0	0.048	0.179	0.249	0.258
2	0	0.107	0.295	0.26	0.346
3	0	0	0.319	0.334	0.377
4	0	0.127	0.332	0.378	0.386
5	0	0.153	0.369	0.414	0.41
6	0	0.182	0.417	0.382	0
7	0	0.189	0	0.457	0.442
8	0	0.176	0	0.423	0.468
9	0	0.206	0.476	0.447	0.491
10	0	0.206	0.492	0.46	0.499
11	0	0.209	0.511	0.452	0.502
12	0	0.22	0.533	0.503	0.518
13	0	0.23	0.568	0.511	0
14	0	0.227	0.569	0	0.522
15	0	0.257	0.571	0.595	0.541
16	0	0.243	0.605	0.593	0
17	0	0.251	0	0.562	0
18	0	0.282	0.624	0.574	0
0	0	0.004	0.002	0.01	0
1	0	0.137	0.182	0	0.163
2	0	0.184	0.266	0.228	0.274
3	0	0	0.291	0.313	0.31
0	0	0	0.002	0.022	0
1	0	0.057	0.168	0.26	0.152
2	0	0.099	0.25	0.28	0.254
3	0	0	0.258	0.346	0
4	0	0.132	0.257	0.377	0.325
5	0	0.157	0.318	0.412	0.347
6	0	0.179	0.344	0.397	0.379
7	0	0.179	0.367	0.451	0.393
8	0	0.197	0.379	0.434	0.414
9	0	0.206	0.387	0.455	0.429
10	0	0.222	0.391	0.465	0.447
11	0	0.218	0.393	0.466	0.448
12	0	0.239	0.427	0.502	0.471
13	0	0.26	0.452	0.513	0
14	0	0.267	0.462	0.537	0.5
15	0	0.275	0.462	0.578	0
16	0	0.294	0.495	0.583	0
17	0	0.288	0	0.562	0
18	0	0.309	0	0.573	0
19	0	0.317	0.54	0.588	0
20	0	0.341	0.548	0.579	0.59
21	0	0.339	0.542	0.586	0.598
22	0	0.359	0.576	0.609	0.613
23	0	0.361	0.559	0.633	0
24	0	0.376	0.57	0.643	0
25	0	0.381	0.592	0.65	0.639
26	0	0.397	0.594	0.629	0
27	0	0.405	0.612	0.663	0
28	0	0.396	0.623	0.672	0
0	0	0	0.003	0.017	0
1	0	0.037	0.157	0.254	0.159
2	0	0.09	0.219	0.267	0.215
3	0	0.103	0.223	0.338	0.26
4	0	0.11	0.201	0.379	0.291
5	0	0.15	0	0.415	0.326
6	0	0.17	0.296	0.386	0
7	0	0.193	0.313	0.457	0
8	0	0.193	0.349	0.427	0.361
9	0	0.224	0.319	0.449	0.36
10	0	0.236	0.352	0.462	0.373
11	0	0.256	0.303	0.455	0.382
12	0	0.291	0.355	0.503	0.394
13	0	0	0	0.512	0
14	0	0.342	0.394	0.547	0
15	0	0.349	0.39	0.591	0.436
16	0	0.366	0.405	0.591	0.437
17	0	0.381	0.432	0.562	0.458
18	0	0.412	0.44	0.574	0.466
0	0	0	0.005	0.011	0
1	0	0.035	0.234	0.24	0.153
2	0	0.071	0.358	0.234	0.233
3	0	0.104	0.38	0.316	0.28
4	0	0.105	0.391	0.376	0.312
5	0	0.098	0.422	0.424	0.333
6	0	0.137	0	0.358	0.36
7	0	0.144	0.487	0.464	0
8	0	0.188	0.499	0.407	0.393
9	0	0.166	0.515	0.433	0.402
10	0	0.175	0.528	0.451	0.417
11	0	0.203	0.543	0.434	0.426
0	0	0.021	0.006	0.015	0
1	0	0.182	0.294	0.25	0.142
2	0	0.227	0.409	0.257	0.243
3	0	0.274	0.431	0.33	0.279
4	0	0.274	0.439	0.379	0
5	0	0.321	0.471	0.418	0
6	0	0.325	0.513	0.376	0.362
7	0	0	0.54	0.46	0
8	0	0.415	0.55	0.42	0.393
9	0	0.402	0	0.443	0.41
10	0	0.414	0.582	0.458	0.429
11	0	0.445	0.596	0.448	0.424
12	1	0.455	0.612	0.504	0.453
13	1	0.449	0.638	0.511	0.528
14	1	0.459	0.638	0.55	0.481
15	1	0.49	0.639	0.6	0.5053
16	1	0.519	0.666	0.596	0.512
17	1	0.505	0.665	0.558	0.4892
18	1	0.541	0.679	0.574	0.525
19	1	0.557	0.683	0.599	0.54
20	1	0.537	0.3764	0.586	0.561
21	1	0.584	0.375	0.589	0.574
22	1	0.601	0.715	0.622	0.591
23	1	0.4466	0.717	0.65	0.592
24	1	0.595	0.731	0.664	0.4282
25	1	0.621	0.728	0.663	0.614
26	1	0.617	0.733	0.63	0.4393
27	1	0.62	0.2717	0.676	0.4721
28	1	0.64	0.746	0.696	0.3964
0	0	0.002	0.004	0.009	0
1	0	0.154	0.253	0.234	0
2	0	0.193	0.372	0	0.233
3	0	0.212	0.392	0.312	0
4	0	0	0	0.372	0.285
5	0	0.254	0.426	0.421	0.317
6	0	0.276	0.466	0.354	0.35
7	0	0.285	0.488	0.463	0.357
8	0	0.292	0.501	0	0.378
9	0	0.303	0	0.43	0
10	0	0.311	0.529	0.45	0
11	1	0.316	0.547	0.548	0.418
12	1	0.325	0.565	0.506	0.448
13	1	0.624	0.594	0.508	0.464
14	1	0.348	0.594	0.563	0.472
15	1	0.354	0.592	0.622	0.486
16	1	0.371	0.621	0.608	0.4918
17	1	0.375	0.623	0.554	0.515
18	1	0.379	0.636	0.575	0.493
19	1	0.5668	0.3774	0.612	0.539
20	1	0.402	0.673	0.594	0.564
21	1	0.411	0.672	0.595	0.4442
22	1	0.411	0.681	0.636	0.595
23	1	0.42	0.682	0.3418	0.596
24	1	0.426	0.699	0.685	0.604
25	1	0.435	0.696	0.679	0.5204
26	1	0.437	0.706	0.633	0.616
27	1	0.452	0.714	0.695	0.4635
28	1	0.447	0.72	0.72	0.644
0	0	0.047	0	0.014	0
1	0	0.224	0.023	0.236	0.242
2	1	0.257	0.9256	0.258	0.351
3	1	0.291	0.7974	0.331	0.386
4	1	0.303	0.088	0.37	0.395
5	1	0.336	0.137	0.408	0.421
6	1	0.337	0.155	0.383	0.446
7	1	0.376	0.187	0.45	0.46
8	1	0.388	0.162	0.424	0.488
9	1	0.401	0.17	0.5468	0.519
10	1	0.4	0.184	0.463	0.528
11	1	0.424	0.185	0.458	0.537
12	1	0.426	0.196	0.503	0.547
13	1	0.419	0.225	0.514	0.538
14	1	0.445	0.236	0.547	0.4772
15	1	0.446	0.245	0.593	0.4717
16	1	0.456	0.304	0.594	0.6
17	1	0.48	0.32	0.567	0.593
18	1	0.492	0.329	0.579	0.4364
19	1	0.491	0.353	0.599	0.6
20	1	0.5	0.343	0.589	0.4307
21	1	0.4713	0.355	0.596	0.649
22	1	0.4722	0.454	0.624	0.3678
23	1	0.513	0.42	0.65	0.3789
24	1	0.516	0.455	0.662	0.4565
25	1	0.551	0.51	0.666	0.674
26	1	0.527	0.491	0.641	0.3834
27	1	0.555	0.495	0.679	0.4122
28	1	0.53	0.537	0.696	0.3556
0	0	0.008	0.004	0.01	0
1	0	0.163	0.243	0.238	0.245
2	0	0.243	0.35	0.23	0.366
3	0	0.25	0.37	0.314	0.402
4	0	0.28	0.379	0.375	0.393
5	1	0.311	0.409	0.425	0.439
6	1	0.328	0.445	0.355	0.458
7	1	0.341	0.466	0.466	0.5169
8	1	0.354	0.477	0.405	0.507
9	1	0.374	0.488	0.431	0.556
10	1	0.375	0.502	0.45	0.549
11	1	0.383	0.52	0.5639	0.4997
12	1	0.398	0.541	0.506	0.447
13	1	0.403	0.566	0.507	0.555
14	1	0.422	0.569	0.563	0.565
15	1	0.435	0.568	0.623	0.592
16	1	0.456	0.599	0.607	0.629
17	1	0.461	0.601	0.552	0.622
18	1	0.477	0.617	0.573	0.4771
19	1	0.479	0.631	0.611	0.599
20	1	0.483	0.652	0.592	0.667
21	1	0.503	0.653	0.593	0.4032
22	1	0.502	0.664	0.635	0.385
23	1	0.513	0.668	0.667	0.4539
24	1	0.529	0.682	0.684	0.4886
25	1	0.551	0.679	0.677	0.3249
26	1	0.538	0.69	0.63	0.4145
27	1	0.545	0.695	0.692	0.699
28	1	0.542	0.701	0.717	0.3588
0	0	0.027	0.001	0.016	0
1	0	0.157	0.175	0.255	0.236
2	0	0.216	0.282	0.262	0.33
3	0	0.231	0.3	0.334	0.353
4	0	0.257	0.307	0.381	0.365
5	0	0.289	0.336	0.417	0.394
0	0	0	0.001	0.026	0
1	0	0.097	0.121	0.274	0.184
2	0	0.15	0.199	0.318	0.268
3	0	0.171	0.206	0.379	0.301
4	0	0.176	0.211	0.388	0.324
5	0	0.217	0.272	0.386	0.349
6	0	0.241	0.308	0.421	0.38
7	0	0.257	0.324	0.452	0
8	0	0	0.339	0.458	0
9	0	0.276	0.342	0.459	0
10	0	0.283	0.345	0.481	0.437
11	0	0.291	0.359	0.497	0
12	0	0.293	0.381	0.484	0.458
13	0	0.318	0.413	0.504	0.473
14	0	0.321	0.419	0.512	0.48
15	0	0.333	0.426	0.54	0.494
16	0	0.352	0.458	0.56	0.511
17	0	0.36	0.473	0.583	0
18	0	0.367	0.485	0.587	0.527
19	0	0.373	0.508	0	0
20	0	0.388	0.521	0.578	0.563
21	0	0.391	0.509	0.594	0.573
22	0	0.397	0.556	0.603	0
23	0	0.41	0.547	0.626	0.592
0	0	0	0	0.012	0
1	0	0.037	0.196	0.243	0
2	0	0.074	0.304	0.239	0.248
3	0	0	0.319	0.32	0.28
4	0	0.096	0.338	0.377	0
5	0	0.122	0.363	0	0.332
6	0	0.134	0.417	0.362	0
7	0	0.152	0.435	0.464	0
8	0	0.168	0.447	0.41	0.391
9	0	0.171	0.462	0.435	0.403
10	0	0.162	0.469	0.453	0.423
11	0	0.177	0.482	0.437	0.423
12	0	0.191	0.512	0.506	0.444
13	0	0.181	0.545	0.509	0
14	0	0.198	0.551	0.559	0.465
15	0	0.219	0.554	0.615	0.482
16	0	0.221	0.589	0.603	0.498
17	0	0.231	0.594	0.553	0.506
18	0	0.247	0.613	0.572	0.517
19	0	0	0.636	0.606	0.529
20	0	0.249	0.656	0.589	0
21	0	0.251	0.664	0.591	0.561
22	0	0.278	0.682	0.63	0.575
23	0	0.278	0.686	0.66	0
24	0	0.292	0.696	0.677	0.587
25	0	0.31	0.693	0.672	0.597
26	0	0.306	0.708	0.629	0.595
27	0	0.3	0.7	0.685	0
28	0	0.31	0.711	0.709	0
0	0	0.012	0.001	0.025	0
1	0	0.154	0.11	0.278	0.142
2	0	0.201	0.181	0.285	0.231
3	0	0.233	0.198	0	0.274
4	0	0.238	0.201	0.396	0.301
5	0	0	0.266	0.427	0.328
6	0	0.3	0.272	0.394	0
7	0	0.325	0	0.468	0.373
8	0	0.345	0.298	0.431	0.39
9	0	0.357	0.3	0.449	0.405
10	0	0.354	0.318	0.467	0.422
11	0	0.381	0.31	0.457	0.422
0	0	0.004	0.004	0.039	0
1	0	0.183	0.267	0.284	0.195
2	0	0.221	0.393	0.327	0.283
3	0	0.25	0	0.377	0
4	0	0.266	0.423	0.388	0.33
5	0	0.285	0.454	0.411	0.357
6	0	0.31	0.497	0.432	0
7	0	0.321	0.52	0.455	0.391
8	0	0.331	0	0.459	0.412
9	0	0.333	0.545	0.467	0.424
0	0	0	0.004	0	0
1	0	0.071	0.242	0.249	0.219
2	0	0.131	0.351	0.262	0.329
3	0	0.138	0.371	0	0.357
4	0	0.135	0.375	0.378	0.366
5	0	0.179	0.404	0.413	0.397
6	0	0.194	0.436	0.383	0.425
7	1	0.206	0.458	0.456	0.445
8	1	0.234	0.469	0.424	0.461
9	1	0.253	0.48	0.448	0.487
10	1	0.269	0.495	0.461	0.5015
11	1	0.273	0.513	0.454	0.5
12	1	0.289	0.533	0.504	0.517
13	1	0.303	0.561	0.512	0.519
14	1	0.326	0.562	0.549	0.531
15	1	0.338	0.561	0.595	0.548
16	1	0.343	0.589	0.594	0.563
17	1	0.368	0.591	0.563	0.4789
18	1	0.367	0.604	0.575	0.563
19	1	0.383	0.616	0.597	0.569
20	1	0.393	0.639	0.585	0.465
21	1	0.419	0.3864	0.59	0.619
22	1	0.432	0.647	0.3984	0.619
23	1	0.445	0.651	0.646	0.4632
24	1	0.469	0.666	0.659	0.639
25	1	0.466	0.664	0.661	0.652
26	1	0.48	0.3317	0.632	0.647
27	1	0.5058	0.681	0.3544	0.3466
28	1	0.507	0.3612	0.691	0.4811
0	0	0.07	0.001	0.01	0
1	0	0.231	0.157	0.239	0.069
2	0	0.275	0.247	0.232	0.142
3	0	0.299	0.249	0.316	0.176
4	0	0.314	0.252	0.375	0.224
5	0	0.341	0.319	0.423	0.223
6	0	0.35	0.353	0.357	0.233
7	0	0.382	0.382	0.464	0.284
8	0	0.397	0.386	0.407	0
9	0	0.41	0.402	0.432	0.287
0	0	0	0.003	0.016	0
1	0	0.069	0.228	0	0.155
2	0	0.119	0	0.263	0.25
3	0	0.131	0.373	0.333	0.289
4	0	0.133	0	0.374	0.313
5	1	0.171	0.5668	0.41	0.336
6	1	0.186	0.452	0.383	0.368
7	1	0.2	0.475	0.453	0.382
8	1	0.23	0.487	0.424	0.4
9	1	0.233	0.5	0.447	0.416
10	1	0.231	0.513	0.5366	0.435
11	1	0.242	0.533	0.456	0.5238
12	1	0.256	0.553	0.502	0.456
13	1	0.256	0.584	0.513	0.476
14	1	0.275	0.583	0.546	0.5117
15	1	0.29	0.582	0.592	0.4991
16	1	0.298	0.612	0.592	0.519
17	1	0.322	0.614	0.563	0.524
18	1	0.316	0.626	0.576	0.532
19	1	0.329	0.638	0.598	0.55
20	1	0.334	0.3678	0.586	0.568
21	1	0.351	0.663	0.591	0.4455
22	1	0.366	0.671	0.621	0.5511
23	1	0.388	0.674	0.647	0.4718
24	1	0.402	0.69	0.66	0.609
25	1	0.401	0.688	0.662	0.483
26	1	0.405	0.7	0.634	0.618
27	1	0.5563	0.707	0.676	0.4155
28	1	0.42	0.715	0.692	0.3807
0	0	0.007	0.001	0	0
1	0	0.162	0.232	0.246	0.127
2	0	0	0.343	0.278	0.229
3	0	0.233	0.364	0.341	0.258
4	0	0.238	0.379	0.371	0.283
5	0	0.276	0.404	0.405	0
6	0	0.296	0.453	0.398	0.335
7	0	0.31	0.474	0	0.349
8	0	0.322	0	0.434	0.367
9	0	0	0.498	0.457	0.385
10	0	0.337	0	0.466	0
11	0	0.345	0.516	0.468	0.403
0	0	0.021	0.006	0.012	0
1	0	0.164	0.273	0.214	0.13
2	0	0.224	0	0.27	0.222
3	0	0.248	0.407	0.339	0.263
4	0	0.254	0.417	0.353	0.292
5	0	0.292	0.448	0.393	0.317
6	0	0.314	0	0.415	0.351
7	0	0.338	0.509	0.432	0
8	0	0.357	0.521	0.44	0
9	0	0.364	0.535	0.464	0.396
10	0	0	0.548	0.472	0
11	0	0.388	0.562	0.477	0.419
12	0	0.4	0.582	0.49	0
13	1	0.397	0.605	0.51	0.5248
14	1	0.418	0.397	0.518	0.473
15	1	0.417	0.605	0.557	0.506
16	1	0.419	0.63	0.574	0.4999
17	1	0.452	0.634	0.581	0.517
18	1	0.466	0.644	0.592	0.4751
19	1	0.482	0.656	0.596	0.4988
20	1	0.469	0.676	0.589	0.4852
21	1	0.487	0.676	0.606	0.4887
22	1	0.498	0.685	0.616	0.5395
23	1	0.493	0.3839	0.3942	0.4795
24	1	0.484	0.7	0.65	0.611
25	1	0.517	0.698	0.667	0.4907
26	1	0.509	0.708	0.668	0.4945
27	1	0.531	0.717	0.691	0.379
28	1	0.532	0.2931	0.696	0.479
0	0	0.006	0.001	0.017	0
1	0	0.13	0.167	0.255	0.176
2	0	0.182	0	0.266	0.268
3	0	0.226	0.302	0.336	0.298
4	0	0.236	0.314	0.382	0.321
5	0	0.274	0.352	0.418	0.347
6	0	0.291	0.395	0.382	0.377
0	0	0.065	0	0.015	0
1	0	0.244	0.224	0.251	0.031
2	0	0.279	0.333	0.255	0.08
3	0	0.304	0	0.329	0.119
4	0	0.313	0.358	0.38	0.155
5	0	0.339	0	0.42	0.181
6	0	0.348	0.422	0.374	0.191
7	0	0.373	0.444	0.461	0.218
8	0	0.389	0.456	0.418	0.222
9	0	0.395	0.469	0.44	0.233
10	0	0.396	0.483	0.457	0
11	0	0.416	0.501	0.446	0
12	0	0.431	0.52	0.504	0.263
13	0	0.414	0.552	0.509	0.29
14	0	0.436	0.553	0.551	0.312
15	0	0.44	0.552	0.601	0
16	0	0.45	0.581	0.595	0.35
17	0	0.469	0.582	0.556	0
18	0	0.477	0.597	0.573	0
19	0	0.488	0.609	0.6	0.401
20	0	0	0.635	0.585	0.386
21	1	0.4907	0.634	0.588	0.5084
22	1	0.509	0.644	0.622	0.5201
23	1	0.499	0.646	0.65	0.5374
24	1	0.497	0.662	0.665	0.446
25	1	0.526	0.66	0.663	0.5131
26	1	0.51	0.671	0.629	0.5133
27	1	0.535	0.678	0.678	0.4912
28	1	0.4838	0.686	0.697	0.509
0	0	0.01	0.002	0.018	0
1	0	0.144	0.205	0.259	0.175
2	0	0.215	0.32	0	0.289
3	0	0	0.354	0.339	0.325
4	0	0.243	0.363	0.379	0.344
5	0	0.277	0.403	0.417	0.367
6	0	0.303	0.448	0.386	0.402
7	0	0.32	0.469	0.458	0.411
8	0	0.333	0.485	0.426	0.436
9	0	0.35	0.499	0.447	0
10	0	0.357	0.512	0.462	0.475
11	0	0.377	0.531	0.455	0.467
12	0	0.384	0.553	0.502	0.496
13	0	0.394	0	0.51	0
14	0	0.408	0.585	0.545	0.523
15	1	0.422	0.59	0.59	0.4686
16	1	0.433	0.617	0.589	0.554
17	1	0.451	0.623	0.559	0.4869
18	1	0.46	0.638	0.573	0.562
19	1	0.466	0.652	0.594	0.576
20	1	0.483	0.674	0.583	0.602
21	1	0.494	0.677	0.587	0.4812
22	1	0.491	0.686	0.617	0.628
23	1	0.511	0.69	0.643	0.4111
24	1	0.503	0.706	0.654	0.4798
25	1	0.52	0.705	0.656	0.4183
26	1	0.52	0.715	0.627	0.651
27	1	0.537	0.727	0.669	0.674
28	1	0.538	0.3321	0.684	0.3392
0	0	0.03	0.001	0.025	0
1	0	0.175	0.244	0.287	0.214
2	0	0.224	0.358	0.279	0.325
3	0	0.24	0.385	0.347	0.356
4	0	0.259	0.401	0.397	0
5	0	0	0.424	0.44	0.397
0	0	0	0.001	0.014	0
1	0	0.102	0	0.245	0.106
2	0	0.144	0.161	0.253	0.197
3	0	0.171	0.181	0.328	0.229
4	0	0.178	0.171	0.373	0.257
5	0	0.214	0.23	0.416	0.272
6	0	0.236	0.25	0.374	0.308
7	0	0.247	0	0.455	0.328
8	0	0.257	0.293	0.419	0.341
9	0	0.268	0.255	0.444	0.357
10	0	0	0.305	0.456	0.373
11	0	0.285	0.286	0.448	0.38
12	0	0.295	0.299	0.504	0.397
13	0	0.311	0	0.511	0.424
14	0	0.315	0.346	0.551	0.434
15	0	0.321	0.338	0.602	0.443
16	0	0.342	0.356	0.597	0.463
17	0	0.352	0	0.557	0
18	0	0.36	0.386	0.574	0.486
19	0	0.373	0.406	0.6	0.498
20	0	0.383	0.434	0.586	0
21	0	0.39	0.391	0.591	0
22	0	0.394	0.439	0.624	0.556
23	0	0.4	0.429	0.652	0.565
24	0	0.41	0.42	0.666	0
25	0	0.424	0.481	0.665	0.582
26	0	0.421	0.448	0.63	0
27	0	0.436	0.474	0.679	0
28	0	0.435	0.494	0.697	0
0	0	0.001	0.001	0.018	0
1	0	0.113	0.19	0	0.102
2	0	0.176	0.305	0.263	0.195
3	0	0	0.326	0.336	0.218
4	0	0.213	0.337	0.382	0
5	0	0.234	0.371	0.424	0.261
6	0	0.264	0.413	0.383	0.295
7	0	0.269	0.437	0.464	0.306
8	0	0.283	0	0.426	0.322
9	0	0.297	0.466	0.445	0.339
10	0	0.308	0.483	0.46	0.362
11	0	0.321	0.504	0.451	0.366
12	0	0.338	0.525	0	0
13	0	0.346	0.56	0.51	0
14	0	0.352	0.561	0.548	0.42
15	0	0.364	0.56	0.597	0.426
16	0	0.389	0.594	0.592	0.456
17	0	0.388	0.595	0	0
18	0	0.402	0.613	0.571	0.481
19	0	0.409	0	0.595	0.481
20	0	0.43	0.658	0	0.5
21	0	0.434	0.658	0.584	0
22	0	0.437	0.67	0.618	0.546
23	0	0.448	0.675	0.645	0.551
0	0	0.002	0.004	0.014	0
1	0	0.154	0.27	0.248	0.178
2	0	0.196	0.383	0.257	0.261
3	0	0	0.395	0.33	0.304
4	0	0.219	0	0.377	0
5	0	0	0.431	0.416	0.356
6	0	0.275	0.476	0.376	0.381
7	0	0.285	0.498	0.459	0
0	0	0.001	0.001	0.016	0
1	0	0.121	0.146	0.223	0.084
2	0	0.171	0.236	0.277	0.149
3	0	0.194	0.24	0.336	0.184
4	0	0.199	0.245	0.349	0.216
5	0	0.238	0.299	0.397	0.256
6	0	0.26	0.335	0.403	0
7	0	0.275	0.36	0.427	0.285
8	0	0.288	0.362	0.434	0
9	0	0.298	0.382	0.454	0.294
10	0	0.306	0.379	0.458	0.308
0	0	0.01	0.001	0.014	0
1	0	0.137	0.13	0.219	0
2	0	0.191	0.213	0.288	0.211
3	0	0.218	0.226	0.334	0.252
4	0	0	0.225	0.338	0.282
5	0	0.268	0.276	0.39	0.304
6	0	0.292	0.311	0.412	0.329
7	0	0.319	0.326	0.422	0
8	0	0.347	0.358	0.434	0.361
9	0	0.356	0.345	0.462	0.372
10	0	0.367	0.375	0.468	0.387
11	0	0.375	0.378	0.476	0.395
0	0	0	0.001	0.025	0
1	0	0.029	0.172	0.262	0.094
2	0	0.062	0.289	0.298	0.17
3	0	0.083	0.315	0.353	0.206
4	0	0	0.332	0.378	0.242
5	0	0.079	0.37	0.411	0.259
6	0	0.115	0.418	0.403	0.282
7	0	0.121	0.443	0.451	0.308
8	0	0.172	0.46	0.44	0
9	0	0.143	0	0.454	0
10	0	0.156	0.491	0.464	0.346
11	0	0.178	0.514	0.47	0.358
12	0	0.164	0.533	0.484	0
13	0	0.176	0.57	0.499	0.4
14	0	0.165	0.572	0.507	0.404
15	0	0.2	0.573	0.553	0.424
16	0	0.211	0.607	0.564	0
17	0	0.222	0.609	0.559	0.455
18	0	0.207	0.629	0.571	0.467
19	0	0.223	0.643	0.58	0.482
20	0	0.228	0	0.576	0
21	0	0.216	0.675	0.584	0.498
22	0	0.259	0.688	0.605	0
23	0	0.242	0.692	0.634	0.545
24	0	0.3	0.71	0.637	0
25	0	0.266	0.707	0.653	0
26	0	0.253	0.721	0.641	0
27	0	0.259	0.728	0.667	0
28	0	0.321	0.736	0.672	0
0	0	0	0.001	0.027	0
1	0	0.077	0.15	0.299	0.077
2	0	0.128	0.252	0.282	0.138
3	0	0.154	0.262	0.357	0.17
4	0	0.163	0	0.406	0.199
5	0	0.201	0.322	0.446	0.229
6	0	0.227	0.369	0.387	0
7	0	0.24	0.395	0.481	0.28
8	0	0.25	0.407	0.429	0.277
9	0	0.264	0.426	0.439	0.288
10	0	0.27	0.428	0.46	0.308
11	0	0.279	0	0.443	0
12	0	0.286	0.473	0.503	0
13	0	0.304	0.508	0	0
14	0	0.304	0.515	0.55	0.356
15	0	0	0.52	0.599	0.374
16	0	0.343	0.563	0.586	0
17	0	0.35	0.565	0	0.412
18	0	0.358	0.588	0.557	0.439
19	1	0.371	0.612	0.589	0.447
20	1	0.383	0.625	0.4302	0.5157
21	1	0.392	0.631	0.4539	0.451
22	1	0.397	0.3538	0.609	0.49
23	1	0.5849	0.651	0.637	0.4965
24	1	0.418	0.661	0.646	0.492
25	1	0.431	0.673	0.638	0.5004
26	1	0.429	0.685	0.599	0.4834
27	1	0.444	0.686	0.656	0.4989
28	1	0.439	0.699	0.3906	0.537
0	0	0.001	0	0.024	0
1	0	0.126	0.186	0.255	0.163
2	0	0.174	0.326	0.302	0.251
3	0	0.202	0	0.358	0.282
4	0	0.206	0.373	0.375	0.303
5	0	0.242	0.41	0.406	0.329
6	0	0.271	0.491	0.428	0.364
7	0	0.283	0.521	0.448	0.367
8	0	0.296	0.55	0.452	0.384
9	0	0.309	0.569	0.467	0.398
10	0	0.314	0.577	0.48	0.421
11	0	0.318	0.59	0.487	0.418
12	0	0.325	0.634	0.494	0.443
0	0	0	0	0.02	0
1	0	0.016	0.107	0.266	0.118
2	0	0.048	0.209	0.278	0.202
3	0	0.06	0.225	0.346	0.239
4	0	0.075	0.244	0.385	0
5	0	0.093	0.291	0.42	0.291
6	0	0.118	0.347	0.389	0.326
7	0	0.124	0.372	0.459	0
8	0	0.134	0.385	0.429	0.355
9	0	0.153	0.408	0.448	0.366
10	0	0.159	0.416	0.463	0.385
11	0	0.161	0.433	0.456	0.387
12	0	0.183	0.467	0.501	0.41
13	0	0.203	0.509	0.509	0
14	0	0.191	0.515	0.543	0.438
15	0	0.224	0.517	0.589	0
16	0	0.239	0.565	0.587	0.468
17	0	0.252	0.567	0.556	0.485
18	0	0.277	0.594	0.571	0
19	0	0.285	0.616	0.592	0
20	1	0.3	0.648	0.581	0.529
21	1	0.309	0.652	0.584	0.536
22	1	0.306	0.676	0.614	0.4778
23	1	0.321	0.678	0.639	0.4679
24	1	0.326	0.695	0.65	0.578
25	1	0.358	0.697	0.651	0.581
26	1	0.359	0.708	0.623	0.4594
27	1	0.384	0.718	0.665	0.4527
28	1	0.378	0.732	0.679	0.615
0	0	0	0.001	0	0
1	0	0.111	0.056	0	0.006
2	0	0.166	0.111	0.264	0.036
3	0	0.195	0.139	0.337	0.063
4	0	0.204	0.14	0.383	0.101
5	0	0.236	0.162	0.42	0
6	0	0.264	0.17	0.379	0.115
7	0	0.273	0.185	0.462	0.166
8	0	0.284	0.183	0.422	0.151
9	0	0.295	0.165	0.443	0.176
10	0	0.3	0.229	0.46	0.179
0	0	0.115	0.008	0.02	0.002
1	0	0.279	0.309	0.265	0.286
2	0	0.363	0.429	0.271	0.35
3	0	0.393	0.445	0.341	0.384
4	1	0.375	0.457	0.385	0.386
5	1	0.401	0.516	0.422	0.417
6	1	0.401	0.514	0.387	0.432
7	1	0.456	0.539	0.46	0.5275
8	1	0.436	0.547	0.427	0.46
9	1	0.484	0.561	0.446	0.489
10	1	0.479	0.579	0.461	0.491
11	1	0.489	0.589	0.454	0.503
12	1	0.473	0.604	0.502	0.512
13	1	0.484	0.626	0.508	0.496
14	1	0.512	0.623	0.543	0.4991
15	1	0.497	0.626	0.589	0.522
16	1	0.505	0.65	0.587	0.56
17	1	0.549	0.651	0.555	0.546
18	1	0.553	0.666	0.571	0.53
19	1	0.542	0.674	0.593	0.4943
20	1	0.572	0.687	0.58	0.582
21	1	0.574	0.3823	0.583	0.598
22	1	0.584	0.703	0.615	0.581
23	1	0.564	0.697	0.64	0.4432
24	1	0.574	0.713	0.653	0.595
25	1	0.633	0.716	0.653	0.5906
26	1	0.591	0.3466	0.624	0.4679
27	1	0.575	0.726	0.668	0.4038
28	1	0.565	0.731	0.681	0.3943
0	0	0	0.001	0.022	0
1	0	0.056	0.128	0	0.084
2	0	0.11	0.216	0.312	0.155
3	0	0.129	0.228	0.359	0.191
4	0	0.126	0.239	0.374	0.23
5	0	0.139	0.279	0.403	0.246
0	0	0.004	0.001	0.015	0
1	0	0.134	0.165	0.246	0.085
2	0	0.197	0.284	0.257	0.171
3	0	0.216	0.299	0	0.199
4	1	0.223	0.318	0.375	0.24
5	1	0.262	0.349	0.415	0.242
6	1	0.284	0.401	0.379	0.264
7	1	0.304	0.425	0.456	0.307
8	1	0.313	0.436	0.5652	0.304
9	1	0.327	0.456	0.445	0.322
10	1	0.337	0.472	0.459	0.333
11	1	0.351	0.493	0.451	0.5635
12	1	0.353	0.517	0.504	0.355
13	1	0.373	0.557	0.512	0.398
14	1	0.383	0.558	0.549	0.5068
15	1	0.392	0.558	0.597	0.414
16	1	0.41	0.4311	0.593	0.5081
17	1	0.422	0.597	0.559	0.442
18	1	0.429	0.618	0.574	0.5258
19	1	0.438	0.635	0.599	0.5048
20	1	0.455	0.666	0.586	0.466
21	1	0.458	0.667	0.591	0.4982
22	1	0.468	0.678	0.623	0.513
23	1	0.48	0.687	0.65	0.54
24	1	0.486	0.702	0.663	0.4793
25	1	0.49	0.699	0.663	0.4701
26	1	0.498	0.712	0.632	0.548
27	1	0.511	0.3447	0.676	0.564
28	1	0.506	0.73	0.3263	0.583
0	0	0.079	0.001	0.014	0
1	0	0	0.227	0.247	0.127
2	0	0.281	0.355	0.25	0.215
3	0	0.31	0.382	0.326	0.243
4	0	0.324	0.388	0.378	0.267
5	0	0.366	0.428	0.418	0.295
6	0	0.362	0.478	0.371	0.331
7	0	0.446	0.506	0.46	0.333
8	0	0.416	0.525	0.416	0.355
9	1	0.5145	0.539	0.439	0.372
10	1	0.451	0.555	0.456	0.5991
11	1	0.459	0.573	0.444	0.395
12	1	0.461	0.598	0.504	0.425
13	1	0.473	0.626	0.51	0.442
14	1	0.49	0.626	0.553	0.45
15	1	0.479	0.625	0.605	0.464
16	1	0.475	0.658	0.599	0.488
17	1	0.533	0.661	0.557	0.5005
18	1	0.546	0.678	0.574	0.5
19	1	0.4583	0.689	0.602	0.4847
20	1	0.568	0.717	0.587	0.4656
21	1	0.561	0.72	0.59	0.4549
22	1	0.598	0.73	0.625	0.4785
23	1	0.556	0.73	0.653	0.4557
24	1	0.554	0.744	0.669	0.59
25	1	0.626	0.744	0.667	0.4511
26	1	0.549	0.759	0.63	0.5428
27	1	0.596	0.2776	0.68	0.386
28	1	0.535	0.2417	0.701	0.632
0	0	0	0.003	0.014	0
1	0	0.043	0	0.246	0
2	0	0.093	0.315	0.25	0.281
3	0	0.11	0.335	0.326	0.312
4	0	0.119	0.342	0.377	0.332
0	0	0.009	0.001	0.025	0
1	0	0	0.175	0.278	0.147
2	0	0.259	0.29	0.283	0.243
3	0	0.303	0.311	0.349	0.273
4	0	0.308	0.321	0.387	0.298
5	0	0.359	0.358	0.425	0.326
6	1	0.35	0.404	0.391	0.361
7	1	0.447	0.428	0.464	0.587
8	1	0.42	0.444	0.433	0.39
9	1	0.4832	0.461	0.448	0.407
10	1	0.491	0.478	0.462	0.5462
11	1	0.507	0.501	0.456	0.5238
12	1	0.532	0.524	0.504	0.5265
13	1	0.578	0.561	0.506	0.5199
14	1	0.583	0.564	0.542	0.5148
15	1	0.559	0.565	0.586	0.5034
16	1	0.603	0.599	0.585	0.4985
17	1	0.655	0.6	0.551	0.523
18	1	0.696	0.617	0.4564	0.536
19	1	0.698	0.634	0.588	0.547
20	1	0.743	0.665	0.577	0.573
21	1	0.3655	0.665	0.579	0.592
22	1	0.767	0.68	0.609	0.604
23	1	0.725	0.684	0.635	0.4686
24	1	0.734	0.701	0.644	0.616
25	1	0.796	0.697	0.644	0.4049
26	1	0.777	0.712	0.615	0.627
27	1	0.754	0.721	0.659	0.4701
28	1	0.2812	0.732	0.674	0.3968
0	0	0	0.001	0.01	0
1	0	0.049	0.186	0.229	0.131
2	0	0.098	0.299	0.237	0.226
3	0	0	0.317	0.315	0.254
4	0	0.141	0.33	0	0.279
5	0	0.158	0.362	0.413	0.302
6	0	0.189	0.41	0.364	0.337
7	0	0.19	0.431	0.455	0
8	0	0.201	0.443	0.413	0.362
9	0	0.217	0.461	0.439	0.377
10	0	0.228	0.475	0.453	0
11	0	0.239	0.494	0.445	0.401
12	0	0.265	0.519	0.505	0
13	0	0.279	0.554	0.511	0
14	0	0.281	0.557	0.552	0.455
15	0	0.305	0.558	0.607	0.467
16	0	0.33	0.595	0.601	0.493
17	0	0.324	0.595	0.561	0
18	0	0.352	0.611	0.579	0.511
19	0	0.355	0.63	0.605	0.517
20	0	0.39	0.656	0.593	0.539
21	0	0.384	0	0.598	0
22	0	0.39	0.671	0.632	0
23	0	0.408	0.677	0.662	0
24	0	0.406	0.69	0.677	0.59
25	0	0.427	0.688	0.676	0
26	0	0.431	0.701	0.639	0.602
27	0	0.44	0.704	0.69	0
28	0	0.454	0.716	0.71	0
0	0	0.002	0	0.032	0
1	0	0.102	0.208	0	0.078
2	0	0.161	0	0.298	0.16
3	0	0.18	0.354	0.367	0
4	0	0.2	0.363	0.388	0.229
5	0	0.233	0.398	0.427	0.249
6	0	0.26	0.452	0.413	0
7	0	0.275	0.475	0.459	0
8	0	0.292	0.499	0	0.308
9	0	0.305	0.516	0.453	0.326
10	0	0.308	0.521	0.466	0.345
11	0	0.342	0.537	0.465	0.352
12	0	0.361	0.578	0.494	0.37
13	0	0.356	0.612	0.505	0.403
14	0	0.368	0	0.523	0
15	1	0.38	0.4085	0.568	0.5034
16	1	0.397	0.667	0.57	0.5071
17	1	0.42	0.67	0.548	0.461
18	1	0.439	0.3381	0.562	0.474
19	1	0.45	0.695	0.58	0.5011
20	1	0.448	0.723	0.57	0.5001
21	1	0.472	0.3597	0.574	0.4949
22	1	0.472	0.748	0.599	0.512
23	1	0.48	0.754	0.627	0.552
24	1	0.47	0.762	0.631	0.4667
25	1	0.511	0.759	0.638	0.534
26	1	0.49	0.775	0.62	0.449
27	1	0.515	0.773	0.656	0.4279
28	1	0.4781	0.783	0.661	0.5052
0	0	0	0.001	0.021	0
1	0	0.011	0.171	0.278	0.115
2	0	0.04	0	0.264	0.193
3	0	0.062	0.312	0.339	0.218
4	0	0.046	0.334	0.396	0.239
5	1	0.049	0.372	0.435	0.273
6	1	0.069	0.427	0.376	0.308
7	1	0.8253	0.5339	0.472	0.31
8	1	0.104	0.471	0.419	0.6015
9	1	0.101	0.49	0.435	0.346
10	1	0.089	0.506	0.455	0.372
11	1	0.093	0.527	0.44	0.364
12	1	0.117	0.55	0.501	0.395
13	1	0.106	0.587	0.5	0.412
14	1	0.8574	0.4431	0.546	0.5674
15	1	0.134	0.59	0.601	0.429
16	1	0.123	0.626	0.589	0.454
17	1	0.11	0.628	0.542	0.5105
18	1	0.135	0.648	0.562	0.5077
19	1	0.14	0.665	0.595	0.5089
20	1	0.14	0.3672	0.578	0.508
21	1	0.115	0.699	0.576	0.527
22	1	0.163	0.712	0.617	0.548
23	1	0.139	0.716	0.645	0.4716
24	1	0.143	0.732	0.659	0.4824
25	1	0.146	0.3049	0.653	0.574
26	1	0.146	0.742	0.615	0.564
27	1	0.143	0.749	0.671	0.4295
28	1	0.189	0.759	0.687	0.594
0	0	0	0.002	0.015	0
1	0	0.076	0.226	0.246	0
2	0	0.129	0.356	0.254	0.213
3	0	0.149	0.378	0.328	0.245
4	0	0.156	0.389	0.371	0.28
5	0	0.183	0.428	0.417	0.297
6	0	0.206	0.478	0.379	0.315
7	0	0.217	0.505	0.454	0.334
8	0	0.238	0.523	0.421	0.338
9	0	0.249	0.538	0.445	0.345
10	0	0.26	0.555	0.457	0.36
11	0	0.272	0.575	0.452	0.372
12	0	0.285	0	0.504	0.38
13	0	0.301	0.626	0.512	0.398
14	0	0.301	0.626	0.546	0
15	0	0.329	0.626	0.597	0
16	0	0.346	0	0.593	0.437
17	0	0.353	0.66	0.558	0.443
18	0	0.368	0.675	0.573	0.455
19	0	0.375	0.69	0.599	0.47
20	0	0.389	0.717	0.585	0.473
21	0	0.392	0.718	0.592	0.474
22	0	0.398	0.729	0.623	0
23	0	0.414	0.729	0.652	0
24	0	0.428	0.745	0.663	0
25	0	0.429	0.744	0.663	0.511
26	0	0.424	0	0.633	0
27	0	0.451	0.762	0.677	0
28	0	0	0	0.695	0
0	0	0	0	0.022	0
1	0	0.053	0.177	0.269	0.116
2	0	0.102	0.309	0.278	0.207
3	0	0.122	0.324	0.345	0.244
4	0	0	0.353	0.387	0.276
5	0	0.143	0.387	0.422	0
6	0	0.172	0.467	0.391	0.324
7	0	0	0.494	0.463	0.348
8	0	0.205	0.518	0.429	0.361
9	0	0.212	0.54	0.45	0.376
10	0	0.217	0.545	0.466	0
11	0	0.223	0.547	0.458	0.4
12	0	0.228	0.595	0.503	0
13	0	0.256	0.624	0.509	0.443
14	0	0.24	0.634	0.543	0.453
15	0	0.266	0.63	0.584	0
16	0	0.277	0.672	0.585	0.486
17	0	0.288	0	0.558	0.496
18	0	0.3	0.706	0.568	0.506
19	0	0.316	0.726	0.588	0.524
20	0	0.315	0.758	0.579	0.536
21	0	0.314	0.769	0.582	0
22	0	0.327	0.785	0.61	0.569
23	0	0.327	0.787	0.634	0
24	0	0.344	0.8	0.646	0.59
25	0	0.348	0.796	0.646	0.593
26	0	0.356	0.803	0	0
27	0	0.372	0.795	0.662	0
28	0	0.38	0.804	0.676	0
0	0	0.019	0	0.019	0
1	0	0	0.262	0.269	0.163
2	0	0.23	0	0.261	0.25
3	0	0.26	0.421	0.337	0
4	0	0.265	0.441	0.386	0
5	0	0.295	0.483	0.429	0.327
6	0	0.316	0.539	0.379	0.361
7	0	0.336	0.58	0.467	0.364
8	0	0.354	0	0.424	0
9	0	0.356	0.62	0.441	0.4
10	0	0.358	0.632	0.458	0.422
11	1	0.377	0.642	0.446	0.416
12	1	0.394	0.672	0.506	0.444
13	1	0.386	0.689	0.507	0.458
14	1	0.4	0.697	0.552	0.466
15	1	0.406	0.693	0.604	0.476
16	1	0.417	0.732	0.593	0.5
17	1	0.434	0.727	0.549	0.4997
18	1	0.444	0.746	0.567	0.516
19	1	0.464	0.744	0.598	0.4973
20	1	0.453	0.769	0.581	0.466
21	1	0.471	0.775	0.581	0.563
22	1	0.474	0.795	0.619	0.4598
23	1	0.473	0.804	0.3998	0.4609
24	1	0.468	0.812	0.659	0.4574
25	1	0.495	0.808	0.655	0.4786
26	1	0.483	0.82	0.618	0.594
27	1	0.507	0.819	0.669	0.4808
28	1	0.4956	0.828	0.687	0.4022
0	0	0.04	0	0.023	0
1	0	0.169	0.247	0.262	0.212
2	0	0.246	0.37	0.287	0.296
3	0	0.261	0.392	0.343	0.324
4	0	0.284	0.399	0.368	0
5	0	0.31	0.434	0.424	0.371
6	0	0.327	0.478	0.402	0.396
7	0	0.349	0.503	0	0.402
8	0	0.374	0.519	0.432	0.424
9	0	0.392	0.534	0.444	0.443
0	0	0	0.001	0.017	0
1	0	0.06	0.176	0.253	0.186
2	0	0.107	0.28	0.28	0.265
3	0	0.116	0.297	0.364	0.303
4	0	0.124	0.306	0.37	0.329
5	0	0.163	0.338	0.393	0.353
6	0	0.184	0.377	0.407	0.381
7	0	0.192	0.399	0.461	0.395
8	0	0.203	0.411	0.443	0
9	0	0.223	0.428	0.455	0
0	0	0	0.004	0.013	0
1	0	0.057	0	0.246	0.159
2	0	0.099	0	0.248	0.252
3	0	0.12	0.426	0.326	0.284
4	0	0.135	0.433	0.379	0.302
5	0	0.158	0.466	0.422	0
6	0	0	0.507	0	0.361
7	0	0.18	0.533	0	0.364
8	0	0	0.546	0.416	0.389
9	0	0.205	0.565	0.438	0.406
10	0	0.222	0.579	0.455	0.427
11	0	0.215	0.595	0.442	0.422
12	0	0.241	0.609	0.505	0
13	0	0.261	0.636	0.509	0.465
14	0	0.265	0.635	0.555	0
15	0	0.276	0.636	0.608	0
16	0	0.295	0.664	0.6	0.508
17	0	0.288	0.663	0.555	0
18	0	0.306	0.676	0.573	0
19	0	0.314	0.683	0.604	0.529
20	0	0.342	0	0.588	0.552
21	0	0.333	0.706	0.59	0.57
22	0	0.352	0.716	0.626	0.581
23	0	0.356	0.718	0.656	0
24	0	0.369	0.735	0.671	0
25	0	0.371	0.73	0.667	0
26	0	0.4	0.739	0.628	0
27	0	0.395	0.747	0.682	0
0	0	0.002	0	0.009	0
1	0	0.131	0.13	0	0.132
2	0	0.185	0.235	0.251	0.235
3	0	0.21	0.251	0	0.263
4	0	0.219	0.261	0.309	0.294
5	0	0.251	0.302	0.4	0.302
6	0	0.273	0	0.416	0.324
7	0	0.287	0.372	0.434	0.355
8	0	0.3	0.389	0.435	0.358
9	0	0.311	0.41	0.474	0
10	0	0.322	0.425	0	0.389
11	0	0.334	0.45	0.465	0
12	0	0.344	0.474	0.478	0
13	0	0.358	0	0.531	0.44
14	0	0.36	0.522	0.504	0.449
15	0	0.373	0.526	0.567	0.454
16	0	0	0.564	0.568	0
17	0	0.402	0.564	0.59	0
18	0	0.412	0.587	0.594	0.488
19	0	0.421	0.607	0.597	0.499
20	0	0.433	0.64	0.601	0
21	0	0.439	0	0.625	0
22	0	0.442	0.66	0.63	0.534
23	0	0.454	0.665	0.641	0.546
24	0	0.461	0	0.651	0
25	0	0.464	0.683	0.683	0
26	0	0.47	0.699	0.682	0
27	0	0.486	0.708	0.7	0.576
28	0	0.482	0.722	0.699	0
0	0	0.001	0	0.01	0
1	0	0.128	0.285	0.236	0.158
2	0	0.182	0.413	0.23	0.245
3	0	0.208	0.437	0.314	0.273
4	0	0.212	0.438	0.373	0.294
5	0	0.247	0.469	0.422	0.323
6	0	0.272	0.51	0.356	0.359
7	0	0.284	0.534	0.463	0
8	0	0.294	0.549	0.406	0.385
9	0	0.302	0.559	0.431	0.401
10	0	0.31	0.573	0.45	0
11	0	0.323	0.59	0.433	0
12	0	0.324	0.608	0.506	0.447
13	0	0.342	0.632	0.508	0.463
14	0	0.343	0.63	0.562	0.47
15	0	0.351	0.628	0.621	0
16	0	0.374	0.656	0.607	0
17	0	0.375	0.659	0.554	0
18	0	0.384	0.67	0.574	0.521
19	0	0.395	0.68	0.611	0.532
0	0	0.008	0.002	0.023	0
1	0	0.158	0.215	0.274	0.171
2	1	0.219	0.345	0.28	0.271
3	1	0.273	0.6178	0.347	0.301
4	1	0.288	0.373	0.393	0.322
5	1	0.326	0.407	0.425	0.348
6	1	0.321	0.456	0.391	0.38
7	1	0.382	0.48	0.465	0.558
8	1	0.416	0.496	0.428	0.5377
9	1	0.419	0.514	0.447	0.422
10	1	0.5388	0.531	0.465	0.445
11	1	0.477	0.552	0.455	0.441
12	1	0.462	0.572	0.502	0.5179
13	1	0.508	0.421	0.506	0.484
14	1	0.522	0.604	0.543	0.5012
15	1	0.538	0.604	0.584	0.507
16	1	0.594	0.637	0.4203	0.4841
17	1	0.58	0.639	0.554	0.53
18	1	0.618	0.656	0.568	0.542
19	1	0.614	0.67	0.4324	0.553
20	1	0.653	0.699	0.577	0.576
21	1	0.65	0.699	0.579	0.492
22	1	0.697	0.71	0.61	0.4494
23	1	0.684	0.713	0.634	0.4973
24	1	0.709	0.729	0.646	0.615
25	1	0.716	0.727	0.646	0.3931
26	1	0.724	0.737	0.619	0.626
27	1	0.719	0.744	0.662	0.651
28	1	0.73	0.752	0.675	0.3971
0	0	0.002	0.001	0.034	0
1	0	0	0.197	0.269	0.175
2	0	0.417	0.327	0.315	0.235
3	1	0.61	0.352	0.371	0.277
4	1	0.529	0.366	0.383	0.307
5	1	0.552	0.571	0.422	0.335
6	1	0.685	0.456	0.427	0.356
7	1	0.765	0.48	0.45	0.375
8	1	0.74	0.497	0.453	0.383
9	1	0.781	0.514	0.5218	0.5566
10	1	0.741	0.529	0.474	0.4
11	1	0.708	0.549	0.479	0.41
12	1	0.774	0.572	0.493	0.421
13	1	0.833	0.604	0.508	0.438
14	1	0.839	0.605	0.513	0.5459
15	1	0.906	0.605	0.545	0.465
16	1	0.863	0.64	0.562	0.5219
17	1	0.883	0.643	0.563	0.5094
18	1	0.915	0.658	0.566	0.494
19	1	0.918	0.673	0.573	0.4929
20	1	0.943	0.703	0.57	0.4806
21	1	0.942	0.703	0.579	0.4933
22	1	0.94	0.714	0.593	0.5221
23	1	0.953	0.3413	0.617	0.559
24	1	0.953	0.2804	0.619	0.4984
25	1	0.1281	0.731	0.633	0.4867
26	1	0.937	0.743	0.63	0.562
27	1	0.964	0.751	0.651	0.4498
28	1	0.954	0.759	0.652	0.4338
0	0	0	0	0.014	0
1	0	0.071	0.013	0.245	0.095
2	0	0.119	0.032	0.252	0.198
0	0	0	0.001	0.029	0
1	0	0.09	0.165	0.291	0
2	0	0.132	0.279	0.294	0.253
3	0	0.159	0.306	0.361	0.273
4	0	0.17	0.325	0.405	0.294
5	0	0.195	0.363	0.433	0
6	0	0.22	0.415	0.401	0.343
7	0	0.23	0.437	0.472	0.361
8	0	0.238	0	0.434	0
9	0	0.24	0.468	0.451	0.39
10	0	0.243	0.482	0.471	0.406
11	0	0.249	0.499	0	0.409
12	0	0.261	0.522	0.504	0
13	0	0.271	0.555	0.504	0
14	0	0.277	0.559	0.545	0.46
15	0	0.281	0	0.582	0
16	0	0.304	0.593	0.581	0
17	1	0.303	0.599	0.551	0.484
18	1	0.317	0.62	0.562	0.497
19	1	0.319	0.634	0.582	0.4992
20	1	0.341	0.663	0.573	0.4866
21	1	0.336	0.666	0.574	0.549
22	1	0.337	0.677	0.603	0.56
23	1	0.354	0.685	0.626	0.56
24	1	0.346	0.701	0.636	0.568
25	1	0.357	0.698	0.636	0.586
26	1	0.374	0.707	0.608	0.4508
27	1	0.372	0.291	0.649	0.476
28	1	0.365	0.723	0.663	0.3996
0	0	0.017	0.001	0.02	0
1	0	0.159	0.228	0.256	0.182
2	0	0.206	0	0.276	0.275
3	0	0.228	0.382	0.343	0.304
0	0	0.019	0.001	0.016	0
1	0	0.18	0.209	0.254	0.132
2	0	0.221	0.334	0.261	0.222
3	0	0.24	0.354	0.334	0.249
4	0	0.25	0.366	0.383	0.264
5	0	0.287	0.402	0.42	0.303
6	0	0.306	0.455	0.379	0.333
7	0	0.327	0	0.461	0.34
8	0	0.35	0.495	0.421	0.354
9	0	0.353	0.512	0.443	0.371
10	0	0.364	0.527	0.46	0.391
11	0	0.369	0.546	0.449	0.386
12	0	0.384	0.567	0.504	0.415
13	0	0.392	0.601	0.509	0
14	0	0.408	0.601	0.549	0.434
15	0	0.407	0	0.596	0.436
16	0	0.413	0	0.593	0
17	0	0.436	0.639	0.558	0
18	0	0.446	0.656	0.573	0
19	0	0.467	0.671	0.597	0
20	0	0.462	0.7	0.584	0.506
0	0	0.002	0	0.022	0
1	0	0.124	0.01	0.286	0.158
2	0	0.178	0.023	0.275	0.222
3	0	0.202	0.033	0.343	0.262
4	0	0.204	0.032	0	0.287
5	0	0.243	0.052	0.43	0.322
6	0	0.267	0.072	0.388	0.34
7	0	0.281	0.075	0.466	0
8	0	0.292	0	0.426	0.362
9	0	0.303	0.056	0.441	0.367
10	0	0.311	0.107	0.461	0.381
11	0	0.323	0.078	0	0.383
12	0	0.324	0.074	0.497	0
13	0	0	0.095	0.494	0.416
14	0	0.351	0.109	0.535	0.42
15	0	0.358	0.112	0.587	0.437
16	0	0.378	0.123	0.579	0
17	0	0.385	0.169	0.543	0.464
18	0	0.388	0.15	0	0.471
19	0	0.401	0.158	0.593	0.488
20	0	0.414	0.176	0	0
21	0	0.417	0	0.576	0.48
22	0	0.425	0.199	0.608	0
23	0	0.437	0	0.644	0
24	0	0.439	0.185	0.651	0
25	0	0.446	0.257	0.649	0.508
0	0	0.057	0.001	0.015	0
1	0	0.267	0.198	0.249	0.149
2	0	0	0.318	0.258	0.225
3	0	0.372	0.34	0.331	0.267
4	0	0.315	0.348	0.377	0.29
5	0	0.554	0.386	0.416	0.327
6	0	0.571	0.432	0.379	0.343
7	0	0.605	0.454	0.458	0.361
8	0	0.57	0.467	0.421	0
9	0	0.753	0.485	0.445	0.382
10	0	0.731	0.498	0.46	0.396
11	0	0.671	0.52	0.45	0.401
0	0	0	0.001	0.015	0
1	0	0.083	0.21	0.251	0.199
2	0	0.138	0.329	0	0.308
3	1	0.152	0.355	0.329	0.5954
4	1	0.171	0.372	0.6033	0.5028
5	1	0.7616	0.408	0.419	0.388
6	1	0.211	0.462	0.373	0.417
7	1	0.227	0.485	0.46	0.427
8	1	0.7421	0.502	0.418	0.5428
9	1	0.238	0.514	0.441	0.478
10	1	0.251	0.523	0.457	0.49
11	1	0.238	0.538	0.446	0.5025
12	1	0.253	0.567	0.505	0.512
13	1	0.275	0.595	0.511	0.513
14	1	0.289	0.599	0.554	0.4881
15	1	0.3	0.596	0.605	0.4672
16	1	0.307	0.634	0.598	0.4472
17	1	0.298	0.636	0.556	0.4944
18	1	0.333	0.652	0.572	0.4434
19	1	0.333	0.667	0.601	0.4882
20	1	0.367	0.692	0.586	0.608
21	1	0.358	0.697	0.589	0.625
22	1	0.358	0.71	0.625	0.3844
23	1	0.375	0.713	0.653	0.394
24	1	0.359	0.725	0.667	0.407
25	1	0.368	0.724	0.665	0.654
26	1	0.386	0.737	0.629	0.5711
27	1	0.395	0.734	0.677	0.665
28	1	0.385	0.742	0.698	0.683
0	0	0.012	0.007	0.012	0
1	0	0	0.307	0.234	0.155
2	0	0.252	0.417	0.243	0.272
3	0	0.262	0.439	0.319	0
4	0	0.27	0.456	0.365	0.326
5	0	0.301	0.486	0.413	0.357
6	0	0.32	0.522	0.369	0.39
7	0	0.337	0.554	0.452	0.404
8	0	0.345	0.556	0.414	0.429
9	0	0.353	0.588	0.44	0.454
10	0	0.363	0.6	0.455	0.474
11	0	0.367	0.612	0.446	0.47
12	0	0.373	0.621	0.504	0.499
13	0	0.384	0	0.512	0.51
14	0	0.393	0.646	0.552	0.522
15	0	0.404	0.65	0.605	0.535
16	0	0.416	0.675	0.598	0
17	0	0	0.67	0.56	0
18	1	0.5661	0.683	0.576	0.4942
19	1	0.432	0.68	0.603	0.4497
20	1	0.447	0.3053	0.591	0.604
21	1	0.452	0.701	0.597	0.624
22	1	0.453	0.3114	0.63	0.638
23	1	0.465	0.718	0.659	0.635
24	1	0.467	0.734	0.673	0.5119
25	1	0.48	0.726	0.673	0.4591
26	1	0.479	0.73	0.3721	0.3928
27	1	0.489	0.739	0.686	0.688
28	1	0.49	0.75	0.705	0.693
0	0	0.005	0.001	0.018	0
1	0	0.124	0.154	0.25	0.173
2	0	0.182	0.271	0.271	0.263
3	0	0.201	0.297	0.334	0.289
4	0	0.218	0.308	0.369	0.307
5	0	0.257	0.35	0.415	0.34
6	0	0.284	0.406	0.392	0.372
7	0	0.303	0.43	0.453	0.378
8	0	0.322	0	0.432	0.396
9	0	0.335	0.468	0.455	0
10	0	0.343	0.485	0.463	0.435
11	0	0.359	0.509	0.463	0
12	0	0.373	0.532	0	0.456
13	0	0.382	0.571	0.515	0
14	0	0.401	0.574	0.539	0
15	0	0.405	0.578	0.583	0
0	0	0.001	0	0.018	0
1	0	0.105	0.015	0.253	0
2	0	0.172	0.033	0.271	0.212
3	0	0	0.038	0.34	0.239
4	0	0.19	0.049	0.38	0.258
5	0	0.221	0.092	0.414	0
6	0	0.252	0.127	0.388	0.327
7	0	0.264	0.14	0.457	0.329
8	0	0.275	0.158	0.429	0.348
9	0	0.294	0.14	0.451	0.364
10	0	0.307	0.165	0.464	0
11	0	0.314	0.169	0.459	0.383
12	0	0.317	0.176	0.504	0.413
13	0	0.337	0.198	0.513	0.427
14	0	0.346	0.218	0.545	0
15	0	0.356	0.236	0.588	0.443
16	0	0.374	0.298	0.59	0.469
17	0	0.38	0.337	0.563	0.478
18	0	0.387	0.349	0.576	0.491
19	0	0.404	0.354	0.594	0
20	0	0.418	0.37	0.583	0.52
21	0	0	0.346	0.588	0
22	0	0.429	0.505	0.616	0
23	0	0.441	0.435	0.64	0.553
24	0	0.448	0	0.653	0.566
25	0	0.456	0.55	0.657	0
26	0	0.47	0.523	0.632	0.575
27	0	0.475	0.54	0.668	0.6
28	0	0.484	0.554	0.683	0.605
0	0	0.002	0	0.016	0
1	0	0.126	0.231	0.253	0.111
2	0	0.175	0.363	0.263	0.193
3	0	0.197	0.392	0.334	0.227
4	0	0	0.405	0.38	0.265
5	0	0.242	0.444	0.416	0.282
6	0	0.264	0.499	0.381	0.299
7	0	0.279	0.532	0.458	0.323
8	0	0.293	0.553	0.423	0.328
9	0	0.306	0.572	0.444	0.34
10	0	0.319	0.584	0.461	0.357
11	0	0.328	0.601	0.452	0.367
12	0	0.336	0	0.502	0.38
13	1	0.355	0.656	0.51	0.5759
14	1	0.362	0.658	0.547	0.5702
15	1	0.367	0.658	0.4267	0.43
16	1	0.388	0.697	0.592	0.445
17	1	0.398	0.695	0.56	0.458
18	1	0.5671	0.713	0.575	0.5029
19	1	0.417	0.722	0.596	0.483
20	1	0.431	0.748	0.584	0.486
21	1	0.441	0.753	0.588	0.488
22	1	0.443	0.77	0.619	0.4885
23	1	0.453	0.775	0.646	0.533
24	1	0.462	0.785	0.66	0.4958
25	1	0.467	0.784	0.66	0.512
26	1	0.473	0.796	0.631	0.4877
27	1	0.492	0.2234	0.674	0.548
28	1	0.49	0.8	0.691	0.485
0	0	0.015	0.003	0.02	0
1	0	0.159	0.174	0.261	0.091
2	0	0.207	0.253	0.279	0.164
3	0	0.23	0.265	0.342	0.204
0	0	0	0.003	0.014	0
1	0	0.014	0.229	0.248	0.165
2	0	0.038	0.347	0.251	0.264
3	0	0.051	0.367	0.327	0.289
4	0	0.051	0.376	0.379	0.307
5	0	0.064	0.407	0.42	0.335
6	0	0.082	0.447	0	0.37
7	0	0	0.471	0.462	0
8	0	0.107	0.485	0.417	0.394
9	0	0.101	0.499	0.439	0.41
10	0	0.116	0.514	0.456	0.43
11	0	0.113	0.534	0.444	0.423
12	0	0.138	0.554	0.504	0.451
13	0	0.149	0.585	0.509	0.464
14	0	0	0.585	0.553	0.477
15	0	0.168	0.583	0.605	0.483
16	0	0.188	0.613	0.598	0.506
17	0	0.161	0	0.556	0.508
18	0	0.205	0.63	0.574	0.52
19	0	0.212	0.642	0.602	0.529
20	0	0.226	0.669	0	0.549
21	0	0.215	0.668	0.589	0.567
22	0	0.245	0	0.625	0
23	0	0.245	0.681	0.653	0
24	0	0.254	0.697	0.668	0
25	0	0.263	0.693	0.666	0
26	0	0.266	0.703	0.629	0.597
27	0	0.276	0.712	0.68	0
28	0	0	0.719	0	0
0	0	0.015	0.001	0.009	0
1	0	0.184	0.162	0.185	0.212
2	0	0.241	0.27	0.26	0.305
3	0	0.254	0.286	0.317	0.341
4	0	0.264	0	0.324	0.351
5	0	0.297	0.349	0.386	0
6	0	0.315	0.397	0.402	0
7	0	0.33	0.424	0.414	0
8	0	0.341	0.436	0.436	0.446
9	0	0.351	0.456	0.462	0.477
10	0	0.364	0	0.463	0.487
11	0	0.371	0.476	0.476	0.496
12	0	0.385	0.505	0.499	0.512
13	0	0.394	0.538	0.524	0.506
14	0	0.407	0	0.513	0
15	0	0.414	0.546	0.552	0
16	0	0.428	0.584	0.582	0
17	0	0.442	0.587	0.591	0.561
18	0	0.449	0.605	0.597	0
19	0	0.461	0.627	0.599	0.565
20	0	0.465	0.646	0.592	0.609
21	0	0.475	0.652	0.619	0.629
22	0	0.483	0.671	0.614	0.623
23	0	0.492	0.669	0.654	0.621
24	0	0.496	0.682	0.661	0
0	0	0.007	0.001	0.014	0
1	0	0.116	0.173	0.25	0.167
2	0	0.195	0.28	0	0.266
3	0	0.21	0.304	0.327	0.294
4	0	0.237	0	0.38	0.314
5	1	0.275	0.349	0.423	0.342
6	1	0.298	0.6132	0.369	0.377
7	1	0.324	0.41	0.465	0.384
8	1	0.335	0.423	0.417	0.404
9	1	0.356	0.44	0.437	0.5445
10	1	0.359	0.456	0.455	0.444
11	1	0.386	0.5236	0.442	0.437
12	1	0.397	0.497	0.505	0.5304
13	1	0.401	0.53	0.508	0.506
14	1	0.418	0.532	0.554	0.492
15	1	0.437	0.535	0.606	0.503
16	1	0.447	0.568	0.599	0.4963
17	1	0.465	0.57	0.555	0.4912
18	1	0.489	0.586	0.572	0.538
19	1	0.49	0.601	0.601	0.482
20	1	0.5	0.628	0.587	0.4295
21	1	0.519	0.63	0.589	0.4383
22	1	0.4903	0.642	0.625	0.4088
23	1	0.528	0.647	0.654	0.422
24	1	0.529	0.664	0.668	0.3927
25	1	0.558	0.3565	0.664	0.633
26	1	0.543	0.677	0.627	0.4931
27	1	0.57	0.683	0.68	0.651
28	1	0.566	0.694	0.7	0.65
0	0	0	0	0	0
1	0	0	0	0	0.175
2	0	0.135	0.192	0.252	0.261
3	0	0.153	0	0.33	0.291
4	0	0.154	0.204	0.38	0.309
5	0	0.196	0.261	0.421	0.342
6	0	0.22	0.303	0.372	0.372
7	0	0.236	0.32	0.463	0.377
8	0	0.244	0.343	0.417	0.397
9	0	0.262	0.343	0.44	0.417
10	0	0.275	0.356	0.457	0
11	0	0.272	0.366	0.445	0.439
12	0	0	0.392	0.505	0
13	0	0.306	0.431	0.509	0
14	0	0.318	0	0.553	0
0	0	0	0.001	0.01	0
1	0	0.023	0	0.237	0.16
2	0	0.051	0.238	0.228	0.247
3	0	0.067	0.277	0.313	0.276
4	0	0.075	0.282	0.374	0.298
5	0	0.095	0.324	0.424	0.324
6	0	0	0.363	0.354	0.359
7	0	0.122	0.382	0.465	0.363
8	0	0.126	0.401	0.405	0.381
9	0	0.133	0.411	0.43	0.397
0	0	0.008	0	0.016	0
1	0	0.156	0.18	0.252	0.171
2	0	0.198	0.295	0.258	0.293
3	0	0.227	0.315	0.332	0.328
4	0	0.233	0.328	0.378	0.349
5	0	0.268	0.363	0.417	0
6	0	0.291	0.407	0.376	0.406
7	0	0.311	0.431	0.459	0
8	0	0.33	0.445	0.421	0.443
9	0	0.334	0.463	0	0.464
10	0	0.336	0.478	0.458	0
11	0	0.358	0.5	0.449	0
12	0	0.37	0.523	0.504	0.506
13	0	0.369	0.559	0.51	0
14	1	0.382	0.56	0.55	0.534
15	1	0.385	0.561	0.598	0.546
16	1	0.5759	0.595	0.595	0.567
17	1	0.416	0.597	0.559	0.565
18	1	0.428	0.615	0.574	0.574
19	1	0.446	0.632	0.597	0.589
20	1	0.438	0.663	0.585	0.4982
21	1	0.456	0.376	0.4241	0.5516
22	1	0.462	0.675	0.62	0.641
23	1	0.458	0.681	0.648	0.4847
24	1	0.453	0.697	0.661	0.653
25	1	0.484	0.694	0.662	0.3413
26	1	0.471	0.708	0.628	0.3472
27	1	0.498	0.715	0.676	0.582
28	1	0.5	0.725	0.693	0.694
0	0	0.016	0.003	0.011	0
1	0	0	0.253	0.242	0
2	0	0.217	0.369	0.237	0.383
3	0	0	0.388	0.319	0.42
4	0	0.273	0	0.377	0.417
5	0	0.301	0.423	0.424	0.449
6	0	0.311	0.465	0.361	0.462
7	0	0.344	0.487	0.464	0.47
8	0	0.342	0.501	0.409	0
9	0	0.379	0.514	0.434	0.543
10	0	0.382	0.526	0.452	0.539
11	0	0.407	0.54	0.436	0.559
0	0	0.004	0.001	0.016	0
1	0	0.108	0.178	0.233	0.071
2	0	0.172	0.283	0.282	0.137
3	0	0.209	0.3	0.334	0.172
4	0	0.212	0.307	0.35	0.217
5	0	0.26	0.352	0.402	0.228
6	0	0.273	0.391	0.403	0.236
7	0	0.304	0.414	0.432	0.279
8	0	0.33	0.422	0.432	0
9	0	0.355	0.44	0.456	0.281
10	0	0.373	0.448	0.46	0.29
11	0	0.396	0.463	0.468	0.314
12	0	0.398	0.493	0	0
13	0	0.419	0.525	0.507	0
14	0	0.43	0.529	0.513	0
15	0	0.439	0.531	0.555	0.371
16	0	0.46	0.569	0.573	0
17	0	0.477	0.569	0	0.403
18	0	0.506	0.585	0.583	0
19	0	0.505	0.604	0.592	0
20	0	0.537	0.623	0.581	0.421
21	0	0.548	0.625	0.599	0
22	0	0.581	0.643	0.606	0
23	0	0.569	0.643	0.643	0
24	0	0.576	0.657	0.647	0.478
25	0	0.595	0.661	0.661	0
26	0	0.604	0.673	0.655	0
27	0	0.608	0.681	0.684	0
28	0	0.594	0.693	0.687	0.509
0	0	0	0.001	0.019	0
1	0	0.093	0	0	0.115
2	0	0.151	0.177	0.27	0.212
3	0	0.167	0.19	0.34	0.246
4	0	0	0.2	0.387	0.277
5	0	0.215	0.265	0.421	0
6	0	0	0.282	0.385	0.321
7	0	0.252	0.304	0.461	0.346
8	0	0.262	0.301	0.424	0.357
9	0	0.282	0.302	0.444	0
10	0	0.294	0.311	0.461	0.39
11	0	0.307	0.312	0.452	0.397
0	0	0.009	0.005	0.017	0
1	0	0.171	0.264	0.255	0.148
2	0	0.231	0.37	0.267	0.244
3	0	0.251	0.391	0.336	0
4	0	0.264	0.395	0.378	0.295
5	0	0.296	0.422	0.415	0.302
6	0	0.317	0.452	0.384	0.326
7	0	0.332	0	0.457	0.354
8	0	0.343	0.483	0	0
9	0	0.352	0.494	0.446	0.369
10	1	0.358	0.4954	0.461	0.38
11	1	0.366	0.522	0.454	0.5679
12	1	0.374	0.542	0.503	0.5794
13	1	0.388	0.567	0.511	0.425
14	1	0.397	0.567	0.547	0.434
15	1	0.406	0.564	0.592	0.5191
[truncated: 13,453 more rows]

## Sheet: Age_predict
pretrain		health		LLD		ARF
27.11	18	22.61	18	24.76	18	30.5	20
20.3	18	20.95	19	23.54	18	30.91	20
23.64	19	22.39	19	26.48	18	33.83	20
23.05	19	19.72	19	25.82	18	33.28	21
21.53	19	20.92	20	24.92	18	32.92	21
24.76	19	22.18	20	24.13	19	40.04	21
24.73	19	20.3	20	24.5	19	39.08	21
24.07	19	23.65	20	24.26	19	35.58	21
23.94	19	20.45	20	22.71	19	38.43	21
24.35	19	21.61	21	24.19	19	30.21	21
20.69	19	24.91	22	25.34	19	31.03	21
20.71	20	21.1	22	25.26	20	35.54	21
19.94	20	29.21	22	21.5	20	44.43	21
23.16	20	22.83	22	24.47	20	42.21	21
21.01	20	26.12	22	26.41	20	41.75	21
20.98	20	23.74	22	25.94	20	41.1	21
20.26	20	20.71	22	25.8	20	38.96	21
20.17	20	26.39	23	23.04	20	38.99	21
22.19	20	24.59	24	28.17	20	36.11	21
20.4	20	22.64	24	29.21	20	35.55	22
20.51	20	20.88	24	27.7	20	38.29	22
24.88	21	24.85	24	24.71	20	31.13	22
21.81	21	21.72	24	28.11	20	32.36	22
21.9	21	23.84	24	27.19	20	38.77	22
21.67	21	29.78	24	28.2	21	30.77	22
21.93	21	28.02	25	27.2	21	39.06	24
20.6	21	27.01	25	23.56	21	44.02	25
21.68	21	30.23	25	26.93	21	35.34	26
20.84	22	21.65	25	28.62	21	36.77	26
28	22	26.42	25	23.61	21	39.39	26
24.24	22	26.34	25	26.67	21	31.96	26
21.52	22	27	25	28.61	21	33.92	26
21.13	22	26.57	25	27.56	21	34.7	26
23.14	22	28.25	26	23.98	22	40.92	26
25.17	22	29.76	26	27.24	22	49.91	26
23.54	22	22.65	26	25.24	22	38.67	26
26.28	22	24.79	26	24.46	22	33.05	26
22.94	22	27.14	27	28.59	22	36.07	26
22.19	22	22.85	27	26.79	22	35.84	26
25.89	22	29.87	27	23.08	22	47.61	26
26.08	22	30.72	27	28.65	22	46.86	26
46.79	22	25.91	27	33.04	22	38.27	26
20.61	22	26.53	27	24.92	22	40.97	26
22.24	22	33.49	28	25.18	23	41.83	27
28.85	22	23.88	28	29.45	23	44.78	27
24.75	22	36.35	28	37.62	23	43.64	27
26.19	22	29.21	28	24.49	23	41.52	27
23.33	23	29.91	29	26.22	23	95.95	28
23.72	23	31.87	29	33.9	23	103.27	28
24.72	23	31.79	29	22.04	23	105.87	28
29.62	23	35.99	29	25.56	23	36.83	28
26.17	23	27.76	29	26.25	23	44.45	28
23.17	23	31.29	29	35.81	23	37.72	28
27.99	23	28.44	29	26.59	23	67.27	29
23.74	23	36.04	29	27.35	23	68.29	29
22.72	23	27.26	29	27.92	23	69.32	29
24.05	23	27.19	29	29.02	23	54.41	29
26.22	24	31.34	30	30.5	24	51.13	29
21.93	24	32.19	30	25.56	24	52.65	29
25.38	24	28.18	30	28.85	24	49.17	29
24.53	24	31.8	30	29.74	24	45.42	29
22.27	24	28.7	30	23.43	24	48.42	29
22.49	24	32.13	30	27.14	24	43.29	30
25.19	24	27	30	36.85	24	42.79	30
26.6	24	29.12	30	27.66	24	46.31	30
26.18	24	24.74	30	28.89	24	40.23	30
25.2	24	25.49	30	23.56	24	40.04	30
26.25	24	35.31	31	25.18	24	42.63	30
24.81	24	36.58	31	24.29	24	39.92	30
22.14	24	29.6	31	23.47	24	51.53	30
25.96	24	29.97	31	27.92	24	59.8	32
23.58	24	30.02	31	34.47	24	62.82	32
25.61	24	29.03	31	27.58	24	63.99	32
24.33	24	26.54	31	29.01	24	64.34	32
31.97	25	30.05	31	24.86	24	66.8	32
28.51	25	28.45	31	26.42	24	69.66	32
24.08	25	30.03	31	28.21	24	54.05	32
32.14	25	33.98	31	29.68	24	39.71	34
27.69	25	33.65	31	28.33	24	52.63	35
23.16	25	32.25	32	27.06	24	58.98	35
23.16	25	31.9	32	25.64	24	39.23	37
33.38	25	31.27	32	23.87	25	37.28	37
23.41	25	28.8	32	24.48	25	38.58	37
25.09	25	34.43	32	24.64	25	41.43	37
22.53	25	37.49	32	26.14	25	44.99	37
21.51	25	33.99	32	27.78	25	46.39	37
28.12	25	31.94	32	32.83	25	56.43	37
27.13	25	35.49	33	25.83	25	52.75	37
27.84	25	33.73	33	29.67	25	54.18	37
21.91	25	31.66	33	25.47	25	33.62	37
26.97	25	36.24	33	37.41	25	39.72	37
22.21	25	34.53	33	29.41	25	40.26	37
31.39	25	35.54	33	28.64	26	48.91	40
22.7	25	32.57	33	33.51	26	53.82	42
25.53	25	28.25	33	27.45	26	50.11	42
21.51	25	40.75	33	28.31	26	57.08	42
24.24	26	36.38	33	28.5	26	52.26	42
26.2	26	33.61	33	30.25	26	56.81	42
24.94	26	36.35	33	29.52	26	53.62	42
26.78	26	38.24	33	28.77	26	64.97	42
21.5	26	42.91	33	26.49	26	56.74	42
21.33	26	37.68	33	33.03	26	52.61	42
21.22	26	33.59	33	30.78	26	62.19	42
24.32	26	29.25	33	45.88	27	40.59	43
27.37	26	35.95	33	26.49	27	40.11	43
23.5	26	32.44	34	25.33	27	42	43
26.19	26	34.64	34	28.51	27	39.6	43
21.73	26	36.3	34	28.73	27	39.84	43
26.02	26	34.23	34	34.63	27	40.2	43
22.79	26	33.75	34	35	27	44.44	43
24.23	26	33.98	34	29.79	27	46.09	43
29.36	26	37.36	34	34.95	27	49.89	43
22.32	26	31.41	34	30.12	27	45.18	43
27.56	26	37.17	34	34.02	27	43.13	44
22.41	26	28.42	34	30.24	27	45.8	44
24.22	26	31.31	34	29.34	27	43.33	44
22.78	26	36.39	34	35.07	27	42.7	44
20.14	26	35.94	34	32.86	27	44.91	44
24.02	26	36.12	34	26.32	27	51.69	44
26.34	27	31.25	34	24.28	27	49.46	44
30.63	27	33.93	34	40.31	27	47.59	44
24.32	27	34.67	34	37.95	27	47.37	44
24.43	27	32.02	34	30.72	27	48.37	44
22.23	27	34.33	34	29.36	27	46.26	44
26.88	27	37.47	35	32.68	28	46.12	44
21.47	27	35.35	35	27.44	28	62.2	44
28.39	27	30.84	35	25.86	28	50.77	44
26.19	27	31.5	35	30.49	28	41.43	45
25.58	27	36.7	35	32.97	28	43.36	45
26.32	27	36.87	35	28.3	28	42.69	45
29.92	27	34.89	35	25.28	28	45.61	45
24.43	27	40.15	35	31.91	28	39.56	45
32.49	27	36.8	35	32.8	28	47.63	45
33.2	27	36.9	35	32.14	28	40.58	45
29.58	27	36.42	35	22.27	28	43.72	45
30.06	27	34.7	35	31.91	28	48.11	45
22.81	27	32.8	35	27.07	28	64.19	45
29.88	27	35.58	35	29.51	28	71.05	45
25.2	27	36.68	35	34.85	28	67.58	45
39.21	27	34.18	35	31.47	28	67.97	45
30.7	27	32.87	35	28.68	28	56.51	45
24.05	27	38.16	35	36.17	28	65.18	45
27.1	27	34.56	35	38.1	28	50.27	45
26.02	27	27.96	35	31.64	28	53.67	45
26.52	27	32.85	35	31.58	28	65.49	45
25.49	27	30.47	35	25.69	28	61.63	46
24.53	27	36.54	35	26.65	29	60.5	46
29.54	27	37.68	36	38.24	29	69.56	46
24.56	27	36.07	36	35.49	29	52.91	46
27.56	27	31.99	36	29.48	29	53.35	46
31.57	28	40.99	36	27.54	29	58.14	46
30.42	28	32.91	36	24.02	29	52.52	47
29.71	28	36.92	36	39.11	29	53.48	47
30.27	28	38.06	36	37.4	29	55.01	47
27.92	28	37.92	36	36.14	29	53.2	47
27.57	28	33.17	36	31.21	29	55.99	47
31.19	28	37.06	36	35.81	29	52.97	47
22.4	28	36.43	36	29.23	29	61.02	47
23.68	28	40.63	36	31.91	29	53.49	47
35.98	28	37.94	36	33.66	29	49.84	47
25.47	28	37.27	36	44.06	29	55.72	48
26.22	28	36.58	36	33.83	29	55.4	48
23.46	28	37	36	25.54	29	56.99	48
31.2	28	41.13	36	38.79	29	56.67	48
27.59	28	39.75	36	31.71	29	51.69	48
30.08	28	34.61	36	35.58	30	50.53	48
29.6	28	34.62	36	35.09	30	50.9	48
38.08	28	32.7	36	34.91	30	55.51	48
28.44	28	40.51	36	29.81	30	58.33	48
23.34	28	37.74	37	44.36	30	62.75	49
28.21	28	38.5	37	27.33	30	64.57	49
31.85	28	39.88	37	26.83	30	64.7	49
26.15	28	45.92	37	30.77	30	51.19	49
29.96	28	33.18	37	26.68	30	53.83	49
25.77	28	39.43	37	40.41	30	52.42	49
27.16	28	38.42	37	33.37	30	54.64	49
28.36	28	35.32	37	30.04	30	54.32	49
29.5	28	41.09	37	28.52	30	57.27	49
24.95	28	32.1	37	30.39	30	56.54	49
29.93	28	34.93	37	34.88	30	49.49	49
23	28	41.14	37	40.18	30	54.59	49
29.47	28	38.21	37	34.07	30	57.95	49
24.03	28	36.93	37	34.32	30	61.43	49
29.73	28	36.13	37	31.32	30	63.44	49
26.25	28	36.18	37	34.46	30	62.17	49
29.16	28	37.88	37	34.23	30	66.83	49
26.13	28	33.35	37	34.31	30	55.47	49
28.42	28	38.36	37	43.56	30	55.01	49
26.33	28	35.44	37	31.31	30	45.53	49
29.68	28	28.77	37	37.16	30	62.08	49
34.29	29	34.23	37	33.58	30	57.06	49
25.31	29	37.25	37	37.24	30	58	50
30.45	29	35.72	37	30.38	31	52.83	50
32.54	29	37.13	37	34.9	31	51.89	51
26.15	29	38.43	37	36.59	31	48.87	51
29.48	29	39.53	37	30.79	31	45.95	51
27.28	29	34.17	37	37.66	31	48.51	51
29.6	29	37.46	37	36.04	31	51.74	51
28.26	29	30.15	37	37.74	31	51.07	51
27.85	29	38.41	37	39.55	31	54.86	51
27.76	29	35.01	37	30.8	31	53.16	51
29.57	29	38.48	37	36.89	31	54.84	51
27.81	29	39.94	37	34.09	31	55.6	51
28.04	29	41.23	38	31.96	31	56.06	51
28.77	29	40.83	38	33.85	31	57.81	51
33.95	29	38.22	38	36.21	31	55.48	51
33.26	29	36.82	38	39.32	31	59.05	51
30.26	29	33.9	38	42.97	31	50.22	51
28.67	29	34.94	38	44.47	31	48.44	51
30.11	29	33.43	38	36.74	31	52.33	51
29.99	29	35.58	38	41.41	32	55.1	51
26.4	29	39.11	38	29.83	32	54.07	51
30.66	29	37.85	38	37.55	32	53.22	51
25.35	29	48.14	38	31.35	32	51.14	51
23.52	29	36.06	38	33.52	32	52.21	51
25.76	29	34.47	38	37.05	32	53.09	51
27.77	29	38.96	38	34.1	32	45.72	51
31.71	29	39.14	38	35.58	32	49.51	51
25.57	30	38.77	38	34.84	32	48.72	51
28.11	30	40.65	38	38.7	32	48.49	51
27	30	45.08	38	36.41	32	49.18	51
33.89	30	40.36	38	33.59	32	49.57	51
27.23	30	41.13	38	34.2	32	69.53	51
32.5	30	40.32	38	30.72	32	62.15	51
29.52	30	36.81	38	33	32	98.32	51
33.33	30	35.26	38	29.1	32	60.31	51
25.86	30	38.82	38	33.6	32	70.99	51
38.53	30	31.19	38	32.43	32	85.36	51
30.41	30	38.4	38	39	32	53.23	51
35.39	30	35.49	38	37.98	32	70.03	51
27.32	30	38.19	38	38.68	32	58.04	51
34.13	30	36.03	38	32.74	32	52.91	52
31.93	30	36.01	38	29.23	32	54.98	52
26.56	30	35.02	38	33.64	32	57.85	52
27.2	30	34.19	38	39.38	32	63.82	52
31.12	30	35.75	38	38.07	32	65.08	52
28.64	30	38.57	38	37.89	32	68.78	52
27.48	30	35.2	38	32.86	33	68.16	52
30.89	30	35.91	39	31.56	33	62.88	52
31.98	30	42.6	39	34.12	33	54.08	52
24.46	30	37.62	39	30.43	33	65.64	53
29.93	31	44.13	39	47.3	33	64.52	53
25.8	31	40.26	39	33.68	33	72.5	53
34.19	31	42.72	39	35.99	33	70.54	53
27.14	31	40.93	39	37.21	33	72.3	53
31.3	31	37.74	39	34.38	33	77.23	53
38.38	31	41.54	39	36.32	33	68.62	53
26.01	31	42.29	39	37.75	33	66.64	53
32.87	31	32.41	39	33.53	33	69.68	53
33.1	31	41.62	39	32.7	33	68.34	53
30.75	31	33.39	39	36.87	33	53.27	53
27.31	31	41.33	39	33.68	33	60.62	53
26.99	31	35.56	39	40.71	33	61.55	53
25.63	31	41.16	39	38.47	33	56.13	53
36.47	31	34.2	39	36.47	33	55.98	53
27.2	31	37.21	39	35.21	33	61.94	53
31.37	31	37.16	39	42.58	33	56.77	53
30.83	31	39.95	39	43.87	33	55.21	54
25.4	31	36.21	39	36.94	33	54.75	54
32.27	31	42.45	39	32.97	34	60.39	54
28.83	31	36	39	33.29	34	61.5	54
28.79	31	39.27	40	35.81	34	65.19	54
33.06	31	37.95	40	46.56	34	64.07	54
26.56	31	40.85	40	31.66	34	60.22	54
30.37	31	38.05	40	37.34	34	62.89	54
25.34	31	40.6	40	29.82	34	64.13	54
33.2	31	35.53	40	37.79	34	62.66	54
34.52	32	45.19	40	34.68	34	72.21	54
31.64	32	41.43	40	42.21	34	75.82	54
36.45	32	38.93	40	36.96	34	77.93	54
36.43	32	65.27	40	34.56	34	53.41	54
34.11	32	36.1	40	29.01	34	54.78	54
26.63	32	42.91	40	39.87	34	66.8	54
33.18	32	36.44	40	33.53	34	56.08	54
36.2	32	36.24	40	45.24	34	74.76	54
32.85	32	38.45	40	41.77	34	60.56	54
34.99	32	38.3	40	34.03	34	63.41	54
39.11	32	35.86	40	42.65	34	62.52	54
28.59	32	37.07	40	32.47	34	82.75	54
34.76	32	41.28	40	33.05	34	68.61	54
35.31	32	36.37	41	36.29	34	72.88	55
30.05	32	44.04	41	32.32	34	72.35	55
28.42	33	42.81	41	34.73	34	77.42	55
31.04	33	37.07	41	39.8	34	57.57	55
36.46	33	41.16	41	54.65	35	59.52	55
36.23	33	40.84	41	36.18	35	66.95	55
33.08	33	45.9	41	46.31	35	62.33	55
30.48	33	43.76	41	34.39	35	68.06	55
41.27	33	44.18	41	33	35	72.21	55
28.49	33	42.48	41	37.55	35	57.82	55
25.96	33	39.83	41	39.64	35	66.17	55
32.15	33	37.94	41	32.98	35	71.41	56
26.04	33	45.88	41	33.63	35	69.05	56
32.62	33	37.51	41	37.95	35	77.41	56
33.96	33	35.95	41	41.57	35	78.88	56
30.96	33	38.22	41	40.9	35	73.17	56
31.76	33	43.82	41	43.48	35	75.21	56
28.81	33	40.07	41	33.05	35	71.45	56
27.97	33	39.85	41	38.67	35	73.49	56
35.06	33	43.03	41	38.17	35	70.75	56
29.33	33	39.48	41	38.75	35	52.8	56
29.11	33	39.81	41	41.29	35	53.08	56
27.01	33	46.09	42	38.94	35	52.15	56
36.38	33	42.45	42	41.72	35	57.55	56
31.01	33	42.24	42	43.26	35	59.12	56
35.67	33	37.31	42	40.57	35	63.39	56
33.13	33	45.46	42	42.05	35	58.3	56
30.41	33	37.89	42	39.28	36	55.69	56
31.41	33	44.02	42	31.28	36	58.48	56
34.23	33	41.5	42	34.54	36	74.04	56
28.52	33	39.93	42	34.84	36	69.67	56
33.63	33	42.69	42	35.67	36	71.54	56
27.93	33	37.12	42	45.25	36	83.72	56
29.85	33	49.04	42	41.37	36	57.97	56
29.89	33	44.55	42	42.75	36	69.35	56
32.15	33	37.96	42	36.02	36	60.81	56
29.74	33	35.51	42	41.76	36	68.6	56
32.84	33	43.9	42	41.56	36	88.78	56
29.07	33	39.66	42	34.45	36	69.96	56
30.03	33	39.74	42	41.58	36	80.99	56
31.37	33	45.93	42	34.63	36	69.33	56
33.75	34	43	42	42.3	36	63.38	57
34.19	34	37.69	42	38.82	36	62.8	57
29.7	34	41.41	42	44.57	36	71.48	57
41.03	34	36.76	43	40.59	36	64.83	57
35.29	34	42.31	43	37.46	36	67.46	57
37.6	34	46.09	43	38.32	36	67.9	57
27.56	34	50.11	43	40.51	37	64.45	57
35.36	34	40.91	43	53.61	37	65.14	57
34.35	34	40.77	43	41.54	37	73.02	57
34.4	34	41.6	43	36.69	37	61.76	57
30.01	34	39.86	43	34.57	37	62.62	57
32.82	34	43.9	43	42.41	37	63.34	57
34.85	34	41.91	43	41.7	37	58.75	57
31.79	34	44.4	43	42.5	37	60.5	57
35	34	36.62	43	40.33	37	66.26	57
39.02	34	45.09	43	34.19	37	61.14	57
38.45	34	44.4	43	38.55	37	57.14	57
31.74	34	46.28	43	35.5	37	63.24	57
31.3	34	41.91	43	37.54	37	63.44	57
27.34	34	40.28	43	33.37	37	72.05	57
29.61	34	42.91	43	39.44	37	65.02	57
29.85	34	37.75	43	37.15	37	61.34	57
30.7	34	41.83	43	43.06	37	59.33	58
35.05	34	41.69	43	36.94	37	57.73	58
27.98	34	42.25	43	39.39	37	58.66	58
34.46	34	42.34	43	41.51	37	60.43	58
36.41	34	40.12	43	44.27	37	59.74	58
33.76	34	48.86	44	40.93	37	62.55	58
33.13	34	47.92	44	35.77	38	63.6	58
32.25	34	42.27	44	37.74	38	60.83	58
25.45	34	41.99	44	39.07	38	55.71	58
33.24	34	48.77	44	36.06	38	59.83	58
32.12	35	48.89	44	39.3	38	60.32	58
29.36	35	43.06	44	44.23	38	63.04	58
40.05	35	39.47	44	40.55	38	81.64	58
33.89	35	46.34	44	38.98	38	68	58
35.03	35	43.23	44	37.61	38	66.8	58
31.7	35	40.51	44	53.09	38	78.83	58
30.2	35	41.43	44	38.5	38	54.81	58
35.14	35	45.1	44	36.38	38	66.21	58
34.69	35	42.94	44	42.34	38	76.65	58
39.66	35	41.84	44	38.12	38	63.7	58
41.61	35	43.59	44	42.08	38	64.09	58
37.52	35	42.49	44	40.51	38	68.88	58
39.68	35	43.12	44	36.97	38	66.39	58
35.64	35	49.52	44	41.01	38	61.73	58
32.79	35	48.59	44	37.45	38	65.45	58
36.56	35	39.44	44	44.54	38	64.52	58
34.99	35	43.68	44	42.42	38	67.57	58
33.94	35	35.65	44	43.47	38	72.48	58
28.33	35	41.92	44	41.49	38	60.54	58
34.11	35	47.21	44	38.11	38	60.69	58
32.37	35	42.75	44	36.9	38	64.76	58
38.25	35	40.91	44	42.41	38	58.07	58
26.53	35	43.83	44	51.04	38	58.91	58
31.74	36	39.17	44	39.72	38	67.09	58
31.75	36	40.22	44	38.54	38	75.95	58
39.1	36	39.73	45	42.49	38	73.97	58
30.84	36	48.29	45	41.07	39	66.54	58
36.08	36	51.23	45	41.23	39	59.96	58
32.68	36	45.46	45	43.92	39	71.34	58
34.48	36	41.01	45	44.24	39	72.95	58
28.98	36	41.91	45	46.19	39	74.22	58
31.69	36	45.82	45	45.7	39	72.09	59
38.52	36	43.32	45	35.43	39	73.77	59
38.39	36	41.47	45	47.01	39	74.29	59
42.26	36	45.57	45	48.99	39	79.38	59
32.02	36	43.09	45	42.83	39	62.36	59
40.6	36	45.58	45	47.17	39	62.55	59
32.24	36	43.26	45	37.79	39	64.6	59
32.96	36	40.17	45	44.36	39	72.73	59
37.76	36	46.03	45	37.51	39	75.11	59
32.65	36	37.22	45	47.5	39	77.4	59
35.69	36	47.13	45	42.05	39	76.48	59
29.84	36	37.55	45	44.65	39	72.34	59
36.13	36	44.34	45	40.98	39	70.21	59
37.48	36	44.67	45	35.06	39	73.51	59
37.7	36	44.6	45	40.48	40	64.72	59
36.74	36	48.61	45	45.28	40	64.53	59
34.39	36	41.26	45	44.09	40	69.66	59
31.17	36	45.69	45	46.94	40	65.24	59
38.1	36	40.66	45	37.42	40	64.13	59
32.92	36	45.93	45	46.81	40	67.93	59
31.92	36	46.96	45	40.36	40	80.24	59
32.51	36	48.08	46	49.27	40	79.36	59
37.35	36	43.98	46	43.41	40	88.33	59
34.81	36	43.13	46	46.17	40	69.47	59
35.39	36	44.24	46	42.46	40	64.3	59
34.29	37	48.75	46	40.42	40	72.96	59
35.41	37	48.73	46	40.79	40	74.07	59
42.94	37	41.41	46	40.12	40	74.58	59
32.78	37	52.85	46	42.2	40	72.4	59
36	37	39.96	46	48.42	40	73.88	59
34.7	37	44.88	46	40.62	40	74.45	59
34.64	37	47.24	46	41.84	40	71.73	59
43.06	37	43.46	46	41.86	40	61.19	59
31.94	37	46.72	46	46.32	40	60.89	59
36.78	37	47.24	46	47.93	40	68.81	59
37.9	37	46.36	46	47.99	40	62.88	59
37.76	37	41.44	46	40.57	40	60.21	59
29.98	37	43.05	46	58.19	40	63.89	59
33.16	37	43.49	46	47.11	40	68.66	59
38.62	37	44.53	46	38.08	40	68.28	59
36.26	37	39.53	46	57.99	41	68	59
38.04	37	43.86	46	45.27	41	72.58	59
35.1	37	46.57	46	45.87	41	73.51	59
35.38	37	47.17	46	40.94	41	74.48	59
32.07	37	52.08	46	48.86	41	55.51	59
40.31	38	39.89	46	46.87	41	61.46	59
38.82	38	49.54	46	38.73	41	62.14	59
39.86	38	40.96	46	48.39	41	68.46	59
33.68	38	46.86	46	43	41	62.55	59
41.51	38	40.49	47	50.01	41	70.71	59
39.97	38	43.89	47	41.43	41	66.97	59
31.75	38	44.94	47	44.48	41	69.6	59
35.8	38	46.05	47	42.15	41	90.53	59
35.54	38	43.13	47	43.42	41	61.19	59
35.23	38	45.32	47	40.13	41	86.08	59
32.14	38	43.44	47	53.89	41	86.78	59
31.69	38	42.36	47	39.86	42	79.91	59
35.89	38	49.54	47	50.42	42	72.08	59
39.98	38	48.03	47	40.89	42	64.81	59
38.87	38	51.32	47	40.79	42	61.45	59
34.8	38	48.1	47	48.24	42	77.24	59
37.44	38	48.94	47	51.07	42	62.82	60
37.63	38	45.63	47	40.85	42	64.19	60
31.92	38	43.12	47	44.66	42	68.02	60
38.33	38	47.06	47	59.25	42	68.11	60
36.66	38	41.93	47	49.15	42	67.88	60
35.74	38	47.65	47	44.82	42	71.26	60
39.24	38	38.41	47	47.01	42	73.61	60
38.06	38	39.48	47	44.61	42	76.95	60
34.17	38	44.14	47	46.19	42	75.91	60
35.27	38	47.38	47	54.9	42	77.45	60
37.78	38	49.31	47	45.59	42	75.2	60
35.66	38	45.35	47	43.58	42	75.99	60
32.86	38	48.68	47	49.73	42	79.44	60
41.53	38	48.19	47	45.72	42	62.59	60
36.11	38	44.34	47	47.91	42	66.14	60
34.28	38	53.01	48	49.13	42	64.57	60
33.56	38	53.25	48	44.68	42	66.19	60
40.67	38	45.82	48	41.83	42	58.09	60
40.24	38	44.47	48	41.57	42	57.26	60
33.85	38	46.76	48	41.77	42	57.96	60
41.62	39	41.16	48	35.99	42	63.68	60
37.29	39	42.86	48	41.9	43	65.54	60
42.09	39	44.98	48	51	43	63.49	60
38.42	39	49.59	48	44.82	43	66.98	60
39.03	39	41.54	48	42.6	43	69.65	60
35.36	39	47.6	48	44.05	43	65.93	60
32.82	39	38.88	48	43.25	43	61.04	60
34.68	39	47.48	48	43.96	43	61.57	60
35.69	39	37.64	48	43.61	43	65.32	60
33.13	39	46.59	48	43.82	43	62.47	60
39.46	39	48.23	48	40.5	43	63.08	60
36.38	39	47.42	48	48.42	43	66.13	60
35.37	39	47.45	48	42.26	43	74.35	60
34.7	39	44.1	48	47.44	43	66.73	60
42.99	39	52.22	48	41.72	43	79.52	60
39.38	39	48.03	49	44.27	43	79.99	60
35.46	39	47.52	49	52.35	43	72.01	60
36.62	39	45.59	49	44.97	43	74.77	60
41.01	39	48.62	49	47.08	43	84.72	60
43.61	39	46.03	49	53.95	43	69.66	60
44.39	39	52.42	49	45.57	43	60.83	60
37.32	39	47.59	49	47.24	43	68.78	60
45.77	39	42.11	49	43.94	43	68.05	60
41.08	39	44.22	49	49.05	43	70.69	61
40.52	39	52.66	49	46.41	43	69.23	61
38.99	39	56.87	49	49.83	43	76.4	61
42.08	39	53.05	49	43.68	43	70.63	61
40.15	40	48.47	49	43.9	43	70.37	61
34.96	40	45.25	49	51.07	44	73.65	61
40.2	40	41.96	49	43.63	44	57.25	61
45.9	40	48.89	49	50.05	44	69.54	61
40.17	40	50.21	49	41.11	44	59.24	61
39.56	40	46.19	49	41.03	44	60.67	61
39.44	40	49.55	49	42.4	44	62.53	61
52.65	40	43.85	49	39.07	44	61.58	61
39.14	40	47.92	49	45.31	44	59.48	61
43.32	40	53.83	50	48.53	44	63.75	61
36.69	40	42.42	50	42.88	44	62.25	61
39.37	40	44.55	50	47.39	44	59.56	61
40.24	40	44	50	45.73	44	59.74	61
50.83	40	46.7	50	51.76	44	61.61	61
34.32	40	51.3	50	43.31	44	63.11	61
35.22	40	50.25	50	45.11	44	73.88	61
35.44	40	48.4	50	42.71	44	68.48	61
40.44	40	52	50	42.18	44	70.56	61
46.72	40	43.79	50	53.93	44	78.64	61
41.82	40	52.8	50	48.28	44	81.42	61
43.83	40	46.82	50	42.23	44	79.74	61
39.2	40	49.17	50	43.75	44	63.29	61
37.25	40	49.59	50	44.95	44	64.9	61
36.75	40	48.46	50	55.65	44	62.75	61
37.37	40	50.58	50	47.01	44	62.99	61
44.32	41	55.2	50	50.22	44	60.49	61
40.87	41	49.46	50	45	44	70.33	61
39.03	41	53.83	50	42.61	44	65.05	61
38.49	41	52.2	50	45.15	45	68.8	61
36.42	41	49.34	50	42.11	45	73.24	61
39.69	41	48.27	50	49.52	45	78.18	61
45.63	41	48.76	50	46.15	45	72.72	61
37.24	41	55.8	51	45.55	45	73.02	61
45.4	41	54.9	51	52.28	45	74.91	61
41.03	41	45.81	51	43.43	45	71.53	61
31.91	41	45.6	51	43.36	45	69.99	61
40.03	41	51.97	51	46	45	70.33	61
36.01	41	53.3	51	47.88	45	65.48	61
40.18	41	55.22	51	47.54	45	58.14	61
40.92	41	53.35	51	41.58	45	57.67	61
49.49	41	50.24	51	43.49	45	79.77	61
34.73	41	52.58	51	48.75	45	72.47	62
38.59	41	49.54	51	48.64	45	79.38	62
39.22	41	43.68	51	46.19	45	76.45	62
39.38	41	47.27	51	52.58	45	81.27	62
49.99	41	47.86	51	53.67	45	69.64	62
45.97	41	59.64	51	46.5	45	68.45	62
37.01	41	54.14	51	45.22	45	69.35	62
38.3	41	51.27	52	49.24	45	84.64	62
33.24	41	53.37	52	55.36	45	71.38	62
38.37	41	49.57	52	46.14	45	74.01	62
37.37	41	50.85	52	45.54	45	78.59	62
39.79	41	53.49	52	46.97	45	61.34	62
34.44	41	53.15	52	51.69	45	56.79	62
37.43	41	53.47	52	49.04	45	56.56	62
39.63	41	51.91	52	50.21	45	59.99	62
36.54	41	53.04	52	52.52	45	55.86	62
45.6	42	51.48	52	43.94	45	63.52	62
37.43	42	50.79	52	52.6	45	65.73	62
37.4	42	52.2	52	57.61	46	85.17	62
41.26	42	51.06	52	42.88	46	80.74	62
36.99	42	55.61	52	52.87	46	77.93	62
43.12	42	53.92	53	47.34	46	89.87	62
37.69	42	48.61	53	56.17	46	83.4	62
39.33	42	49.73	53	41.42	46	64.84	62
41.4	42	48.34	53	53.35	46	77.99	62
41.64	42	45.36	53	45.34	46	61.54	62
38.24	42	47.99	53	59.46	46	69.49	62
42.2	42	50.81	53	43.36	46	65.42	62
37.95	42	55.88	53	52.57	46	72.61	63
47.19	42	46.65	53	54.95	46	72.06	63
39.81	42	54.43	53	56.92	46	74.53	63
43.02	42	50.81	53	47.64	46	53.34	63
44.57	42	56.53	53	44.24	46	63.38	63
41.67	42	53.44	53	59.12	46	63.35	63
38.94	42	56.17	53	48.56	46	67.78	63
39.62	42	53.52	53	51.55	46	69.19	63
38.44	42	52.36	53	46.14	47	71.5	63
40.38	42	48.99	53	45.56	47	59.82	63
37.08	42	50.32	53	49	47	59.52	63
40.01	42	52.63	53	54.3	47	62.22	63
37.19	42	50.07	53	47.99	47	69.62	63
41.75	43	49.96	53	48.4	47	70.38	63
51.11	43	56.94	53	47.94	47	70.54	63
43.1	43	47.51	53	50.15	47	69.13	63
41.45	43	49.92	53	49.68	47	72.52	63
52.18	43	50.08	53	45.33	47	73.15	63
39.43	43	53.67	54	57.4	47	76.28	63
42.13	43	51.66	54	52.95	47	78.23	63
51.19	43	55.91	54	51.1	47	75.03	63
36.99	43	51.18	54	51.9	47	58.68	63
40.11	43	51.18	54	43.74	47	63.88	63
40.65	43	50.17	54	49.7	47	60.77	63
41.6	43	51.02	54	66.02	47	66.1	63
41.3	43	61.69	54	44.9	47	65.18	63
43.3	43	56.84	54	46.66	47	69.78	63
33.48	43	55.74	54	46.16	48	61.76	63
44.15	43	54.05	54	54.04	48	64.38	63
46	43	49.27	54	48.09	48	64.17	63
42.22	43	51.11	54	54.28	48	66.13	63
50.75	43	49.81	54	49	48	65.91	63
41.1	43	51.05	55	48.34	48	71.71	63
39.52	43	46.06	55	52.02	48	68.56	63
43.18	43	56.86	55	58.07	48	70.73	63
43.53	43	57.12	55	52.85	48	71.07	63
40.63	43	46.72	55	61.47	48	70.23	63
43.81	44	49.72	55	56.29	48	69.22	63
40.16	44	53.65	55	57.63	48	77.23	63
42.15	44	62.01	55	47.06	48	66.85	63
43.62	44	53.01	55	48.4	48	74.41	63
34.99	44	45.46	55	60.13	48	85.07	63
41.28	44	56.67	55	53.47	48	84.21	63
38.74	44	51.15	55	59.38	48	77.77	63
39.19	44	49.66	55	60.26	49	74.67	63
38.28	44	57.32	55	47.27	49	68.94	63
45.65	44	60.16	55	46.91	49	69.12	63
39.85	44	57.03	55	58.68	49	90.22	63
45.29	44	54.71	55	53.93	49	71.97	64
44.04	44	54.81	55	53.73	49	74.17	64
40.44	44	52.31	55	41.98	49	74.89	64
47.91	44	51.65	55	49.36	49	77.15	64
50.79	44	52.88	55	50.72	49	65.98	64
44.36	44	53.05	56	58.65	49	68.42	64
43.09	44	51.88	56	46.66	49	68.31	64
40.52	44	55.41	56	47.85	49	74.21	64
44.61	44	61.71	56	59.62	49	72.86	64
39.67	44	54.79	56	54.07	49	72.7	64
41.52	44	56.96	56	55.54	49	78.52	64
43.68	44	52.89	56	50.1	49	82.22	64
43.14	45	54.41	56	57.06	49	81	64
37.18	45	53	56	49.48	49	88.26	64
47.65	45	56.87	56	53.45	50	68.58	64
43.08	45	67.09	56	49.97	50	70.94	64
42.78	45	51.68	56	45.24	50	73.66	64
36.44	45	59.21	56	50.64	50	62.9	64
45.57	45	55.81	56	52.46	50	63.77	64
36.35	45	59.15	56	53.85	50	64.23	64
45.89	45	51.1	56	50.52	50	62.55	64
53.25	45	54.47	56	49.11	50	63.91	64
45.03	45	51.4	56	44.53	50	67.96	64
38.58	45	56.89	57	53.62	50	65.38	64
49.77	45	52.95	57	52.2	50	68.34	64
41.15	45	55.44	57	59.05	50	70.76	64
49.48	45	57.02	57	52.46	50	68.93	64
43.19	45	57.07	57	46.76	50	66.4	64
49.69	45	61.37	57	51.02	50	71.03	64
52.94	45	54.87	57	63.76	50	66.55	64
48.83	45	57.55	57	46.94	50	64.82	64
38.18	45	60.85	57	57.08	51	68.28	64
42.6	45	52.96	57	56.58	51	69.69	64
41.82	45	54.43	57	47.19	51	67.45	64
36.67	45	52.32	57	62.58	51	67.74	64
41.66	45	57.72	57	58.14	51	73.48	64
38.85	45	55.11	57	51	51	79.13	64
45.28	45	56.5	57	51.01	51	66.07	64
48.95	45	57.13	57	56.2	51	72.95	64
43.61	45	52.72	58	56.5	51	78.21	64
43.43	45	74.89	58	54.71	51	66.86	64
45.25	45	68.19	58	52.77	51	70.24	64
41.97	45	63.89	58	52.09	51	75.57	64
40.87	45	55.3	58	57.69	51	64.22	64
35.32	45	56.98	58	57.87	51	77.7	64
38.96	45	57.23	58	61.26	51	78.03	64
40.19	45	58.34	58	55.63	51	62.12	64
46.56	45	52.31	58	54.32	51	74.92	64
44.22	45	61.86	58	49.74	51	72.42	65
43.7	45	58.33	58	51.62	51	73.43	65
43.24	45	59.01	59	48.77	51	73.54	65
36.68	45	57.79	59	65.75	51	73.04	65
43.2	46	60.13	59	50.11	51	71.35	65
45.81	46	58.01	59	54.25	51	79.19	65
41.18	46	56.67	59	51.15	51	81.31	65
36.87	46	57.67	59	60.71	51	81.03	65
46.61	46	53.42	59	57.43	51	81.5	65
35.27	46	62.86	59	50	52	78.71	65
46.36	46	54.63	59	48.9	52	77.64	65
42	46	59.51	59	59.88	52	79.57	65
45.6	46	57.69	59	46.6	52	75.18	65
35.79	46	57.77	59	48.82	52	74.4	65
48.66	46	54.79	59	62.87	52	78.51	65
42.13	46	52.52	59	56.75	52	69.35	65
46.9	46	60.99	60	54.63	52	58.77	65
37.41	46	54.98	60	58.09	52	61.03	65
46.13	46	50.64	60	58.81	52	79.74	65
48.15	46	62.4	60	56.75	52	74.83	65
51.9	46	56.55	60	67.1	52	76.37	65
41.98	46	59.85	60	56.02	52	80.8	65
45.74	46	63.9	60	52.19	52	75.47	65
45.71	46	57.74	60	55.63	52	84.05	65
43.27	46	67.73	60	56.71	52	77.87	65
49.16	46	60.25	60	64.02	52	70.36	65
46.71	46	59.36	60	64.67	52	71.22	65
38.46	46	57.79	60	64.86	52	70.97	65
44.9	46	64.36	60	56.85	52	70.9	65
46.37	46	54.76	60	59.37	52	68.87	65
49.25	46	55.53	60	50.31	52	77.73	65
45.44	46	69.62	60	64.67	52	67.98	65
45.34	46	64.04	60	55.34	52	89.01	65
50.45	46	56.72	61	52.62	52	67.43	65
51.68	47	58.54	61	61.64	52	78.38	65
39.14	47	58.53	61	59.43	52	70.64	65
46.57	47	61.58	61	57.88	52	75.13	65
43.78	47	70.65	61	61.21	52	72.52	65
44.72	47	56.48	61	59.08	52	77.36	65
54.93	47	60.15	61	68.49	52	79.78	65
46.1	47	67.55	61	55.92	52	79.22	65
42.89	47	65.86	61	48.31	52	69.01	66
39.25	47	58.04	61	59.28	53	67.06	66
45.82	47	58.57	61	71.56	53	73.5	66
39.32	47	53.8	61	56.99	53	72.17	66
39.82	47	55.2	61	58.18	53	72.39	66
43.97	47	57.19	62	52.53	53	72.01	66
54	47	57.51	62	50.33	53	72.79	66
49.61	47	64.07	62	51.72	53	70.7	66
48.9	47	61.58	62	60.79	53	73.2	66
46.32	47	68.72	62	57.18	53	87.96	66
46.04	47	59.74	62	55.85	53	89.31	66
53.62	47	55.66	62	52.02	53	84.46	66
41.47	47	56.8	62	55.48	53	77.29	66
48.59	48	59	62	55.51	53	77.6	66
41.88	48	68.09	62	54.42	53	84.1	66
50.85	48	66.72	62	54.64	53	78.67	66
46.4	48	60.97	62	57.62	53	81.13	66
49.79	48	53.75	62	50.64	53	85.93	66
47.38	48	61.59	62	58.83	53	74.41	66
43.85	48	61.11	62	56.65	53	73.95	66
48.51	48	64.4	62	54.91	53	68.86	66
42.87	48	61.12	62	56.05	53	78.66	66
45.57	48	59.09	62	48.5	53	68.97	66
48.32	48	63.96	62	53.77	53	64.92	66
50.89	48	58.27	62	57.37	53	66.72	66
47.59	48	64.12	62	58.2	54	76.43	66
43.83	48	62.44	62	56.32	54	81.3	66
48.23	48	62	62	59.57	54	69.49	66
51.85	48	61.04	63	54.63	54	76.37	66
44.77	48	62.46	63	62.59	54	70.79	66
43.32	48	60.77	63	49.96	54	63.95	66
46.76	48	59.97	63	52.01	54	93.2	66
53.08	48	64.07	63	54.31	54	62.24	66
47.27	48	52.06	63	62.41	54	76.52	66
43.1	48	56.06	63	59.64	54	91.59	66
44.47	48	57.51	63	64.51	54	82.26	66
48.02	48	57.84	63	54.42	54	67.74	66
49.92	48	63.65	63	63.64	54	75.77	67
47.14	48	57.94	63	59.74	54	77.34	67
38.42	48	63.1	63	60.35	54	76.92	67
46.61	48	61.09	63	51.88	55	77.38	67
48.11	48	58.44	63	55.63	55	77.58	67
45.47	48	58.4	63	54.22	55	75.08	67
49.41	48	63.4	63	50.31	55	79.61	67
49.22	48	64.84	63	59.66	55	77.86	67
47.63	49	61.42	63	54.61	55	82.53	67
55.22	49	66.81	63	51.48	55	79.11	67
48.82	49	64.01	64	63.19	55	76.38	67
54.8	49	67.87	64	50.35	55	84.14	67
43.72	49	58.59	64	52.75	55	76.72	67
48.67	49	54.35	64	55.21	55	65.16	67
48.4	49	66.04	64	57.63	55	68.28	67
44.96	49	61.58	64	67.12	55	68.88	67
53.66	49	72.57	64	64.82	55	82.21	67
52.94	49	57.88	64	50.09	55	81.47	67
47.15	49	63.32	64	56.66	55	82.04	67
51.42	49	65.55	64	67.11	55	73	67
48.13	49	70.29	64	63.03	55	67.13	67
49.07	49	65.13	64	61.48	55	71.82	67
47.84	49	60.32	65	69.48	55	68.81	67
45.36	49	64.25	65	65.29	55	68.34	67
45.68	49	59.21	65	59.59	55	69.31	67
52.38	49	64.17	65	52.02	55	85.22	67
47.02	49	58.43	65	60.43	55	82.62	67
39.34	49	63.62	65	59.8	55	81.13	67
53.02	49	67.76	65	57.66	55	80.89	67
48.8	49	62.97	65	68.66	55	82.45	67
45.33	49	74.97	65	53.63	55	84.33	67
55.44	49	63.72	65	71.95	56	74.52	67
56.58	49	54.54	65	66.26	56	86.84	67
50.35	49	62.67	65	58.02	56	78.68	67
45.38	49	69.02	66	59.61	56	74.11	67
42.29	49	67.26	66	52.42	56	77.5	67
55.14	50	65.37	66	62.29	56	74.89	67
50.61	50	65.94	66	59.77	56	75.93	67
50.81	50	65.75	66	55.38	56	79.82	67
51.13	50	61.07	66	68.88	56	81.68	67
50.59	50	64.6	66	60.35	56	70.2	67
54.73	50	58.41	66	55.4	56	82.66	67
47.99	50	61.26	66	62.87	56	63.56	67
46.78	50	64.92	66	65.94	56	63.33	67
52.92	50	70.28	66	63.12	56	86.79	67
54.1	50	64.15	66	61.31	56	71	67
53.35	50	68.12	66	61.89	56	67.49	67
50.5	50	64.18	66	60.97	56	72.12	67
47.71	50	57.37	66	62.15	57	79.22	68
55.36	50	68.48	67	62.61	57	80.99	68
47.5	50	67.04	67	59.74	57	83.55	68
49.11	50	67.48	67	57.54	57	73.95	68
51.62	50	66.69	67	61.35	57	71.05	68
49.45	50	70.39	67	57.73	57	75.4	68
52.22	50	67.47	67	57.77	57	75.63	68
41.22	50	63.14	67	62.6	57	80.19	68
44.51	50	54.91	67	57.59	57	77.66	68
57.1	51	62.44	67	59.67	57	66.35	68
55.64	51	63.83	67	55.47	57	69.13	68
46.73	51	68.74	67	62.41	57	70.09	68
53.42	51	70.84	67	64.87	57	81.42	68
56.02	51	62.44	67	57.42	57	76.95	68
46.72	51	71.1	68	60.75	57	84.58	68
44.92	51	69.07	68	60.66	57	80.97	68
49.37	51	70.93	68	58.68	57	78.91	68
49.93	51	64.61	68	56.96	57	78.91	68
46.74	51	62.89	68	64.19	57	78.6	68
44.55	51	70.68	68	55.31	57	69.55	68
47.75	51	64.79	68	62.14	57	69.46	68
54.63	51	67.14	68	64.65	57	73.53	68
50.32	51	68.41	68	68.92	57	78.01	68
45.27	51	72.89	68	59.34	57	78.99	68
44.65	51	71.47	68	53.79	58	77.35	68
47.42	51	70.4	68	63.66	58	68.73	68
46.14	51	68.28	68	61.56	58	81.19	68
36.9	51	59.95	68	63.38	58	84.82	68
51.04	51	68.95	68	63.21	58	75.34	68
54.26	51	66.72	68	72.72	58	71.96	68
38.55	52	56.29	68	58.85	58	74.98	68
39.98	52	68.27	68	68.21	58	71	68
44.12	52	71.03	68	64.34	58	77.83	68
50.65	52	68.9	69	57.73	58	73.75	68
46.91	52	62.49	69	66.05	58	83.12	68
50.54	52	71.88	69	61.28	58	67.77	68
57.7	52	63.6	69	58.89	58	81.1	68
56.73	52	59.92	69	69.53	58	91.17	68
49.8	52	70.33	69	69.16	58	75.49	68
44.63	52	69.01	69	56.15	58	61.06	68
51.94	52	67.79	69	58.66	58	88.14	68
48.44	52	65.97	69	71.69	58	76.99	68
54.5	52	74.05	69	62.72	58	67.2	68
51.28	52	66.59	69	55.07	58	83.56	68
46.39	52	84.78	69	64.48	58	71.53	68
52.34	52	76.35	69	62.75	58	77.3	68
46.53	52	69.51	69	58.01	58	69.46	68
55.09	53	68.45	69	63.13	58	73.28	68
54.71	53	73.31	69	64.9	58	86.22	68
61.95	53	68.11	69	59.66	58	63.72	68
56.29	53	69.73	69	59.38	58	91.39	68
49.09	53	65.99	69	52.76	58	90.77	68
45.71	53	67.62	69	72.18	58	63.5	68
54.17	53	61.15	69	59.67	58	69.81	69
47.51	53	68.94	70	62.43	59	71.04	69
44.37	53	55.45	70	53.36	59	71.58	69
50.82	53	63.96	70	54.62	59	86.33	69
43.39	53	64.99	70	53.78	59	85.79	69
49.59	53	67.38	70	57.41	59	88.99	69
55.97	53	64.96	70	62.16	59	87.68	69
47.05	53	79.3	70	53.21	59	90.6	69
47.76	53	67.34	70	69.6	59	86.78	69
56.53	53	68.56	70	77.17	59	83.53	69
54.65	53	72.15	70	71.77	59	80.19	69
55.46	53	64.6	70	58.56	59	84.95	69
54.5	53	69.57	70	54.68	59	83.71	69
56.12	53	76.8	70	63.81	59	78.72	69
54.47	53	74.24	70	68.19	59	87.55	69
45.77	53	71.06	70	66.47	59	73.29	69
43.22	53	61.06	70	57.05	59	71.48	69
50.83	53	63.41	70	57.06	59	79	69
57.76	54	78.06	70	58.42	59	73.14	69
56.8	54	66.92	70	61.08	59	76.71	69
54.73	54	62.86	71	75.38	59	73.62	69
53.86	54	70.79	71	65.59	59	72.45	69
58.53	54	69.47	71	79.77	59	74.25	69
50.61	54	71.97	71	72.71	59	75.34	69
42.7	54	73.87	71	64.74	59	76.81	69
55.06	54	69.7	71	74.71	59	75.22	69
40.44	54	63.32	71	66.73	59	80.65	69
51.98	54	72.17	71	68.96	59	76.9	69
44.89	54	66.64	71	71.66	59	72.31	69
46.21	54	67.49	71	55.35	59	78.36	69
62.89	55	63.5	71	58.25	59	70.56	69
55.56	55	71.65	71	57.83	59	70.02	69
64.13	55	68.02	71	59.06	59	67.47	69
50.67	55	68.06	71	67.66	59	70.67	69
62.03	55	59.38	71	69.29	60	71.34	69
60.14	55	73.56	71	58.5	60	70.73	69
52.01	55	65.37	71	60.22	60	75.33	69
47.88	55	70.12	71	60.56	60	67.91	69
53.23	55	69.65	71	68.55	60	70.8	69
53.65	55	65.38	71	58.68	60	71.56	69
53.65	55	69.3	71	58.42	60	78.17	69
44.22	55	69.6	71	52.91	60	79.47	69
50.08	55	63.45	72	75.24	60	67.97	69
66.7	55	77.06	72	69.09	60	69.51	69
60.82	55	73.45	72	67.45	60	77.54	69
63.75	55	70.84	72	61.24	60	79.37	69
52.73	55	74.38	72	68.77	60	68.45	69
51.37	55	68.76	72	62.21	60	68.31	69
58.12	55	76.91	72	60.14	60	62.09	69
50.05	55	80.66	72	60.24	60	74.46	69
61.46	55	76.88	72	68.7	60	76.28	69
58	55	71.51	72	62.26	60	79.91	69
51.65	55	76.19	72	64.51	60	70.17	69
49.38	55	74.21	72	61.34	60	64.98	69
53.93	55	65.39	72	69.92	60	70.3	69
53.89	55	73.94	73	67.15	60	70.87	69
55.13	56	72.51	73	60.45	60	71.27	69
62.59	56	76.99	73	70.9	60	75.45	69
59.82	56	70.21	73	59.39	61	72.13	69
48.73	56	64.5	73	58.68	61	68.3	69
57.96	56	74.65	73	55.62	61	73	69
53.16	56	73.68	73	73.09	61	92.54	69
49.56	56	67.69	73	58.82	61	85.03	69
58.6	56	77.29	73	65.07	61	63.61	69
60.34	56	71.72	73	64.06	61	87.44	69
52.14	56	66.63	73	54.22	61	87.22	69
60.09	56	80.89	73	61.21	61	88.28	69
59.21	56	76.64	73	64.38	61	69.05	70
49.48	56	77.53	73	66.21	61	72.32	70
53.57	56	69.88	73	69.1	61	73.17	70
62.45	56	60.15	73	65.33	61	72.87	70
61.03	56	76.21	73	69.08	61	74.94	70
56.36	56	81.45	73	62.54	61	78.22	70
53.01	56	71.35	73	64.67	61	82.79	70
57.07	56	76.62	73	57.91	61	75.94	70
54.67	56	74.48	73	66.18	61	85.23	70
49.59	56	68.71	73	62.11	61	82.54	70
57.73	56	74.7	74	67.07	61	80.83	70
51.35	56	74.08	74	55.46	61	79.29	70
44.84	56	72.85	74	65.52	61	75.94	70
50.65	57	75.55	74	64.74	61	78.66	70
47.06	57	69.68	74	63.93	61	82.82	70
51.53	57	76.82	74	72.04	62	83.77	70
57.34	57	71.74	74	73.97	62	68.94	70
55.17	57	73.76	74	61.21	62	72.77	70
61.62	57	70.69	74	68.22	62	72.97	70
58.24	57	71.38	74	66.58	62	70.53	70
47.16	57	81.42	74	73.89	62	80.11	70
52.61	57	75.61	75	61.84	62	81.01	70
53.23	57	75.56	75	68.56	62	83.92	70
49.67	57	72.82	75	60.1	62	70.41	70
58.33	57	78.93	75	75.92	62	65.84	70
59.6	57	70.6	75	72.71	62	74.49	70
50.11	57	76.5	75	70.32	62	72.16	70
57.64	58	68.78	75	60.97	62	67.87	70
64.86	58	76.85	75	63.01	62	68.8	70
50.96	58	74.18	75	68.03	62	70.38	70
57.74	58	68.5	75	67.26	62	65.26	70
58.67	58	73.8	75	67.42	62	67.64	70
56.54	58	79.89	75	63.24	62	75.23	70
63.95	58	80.45	75	62.99	62	67.67	70
51.76	58	81.73	75	65.46	62	75.51	70
54.49	58	77.1	75	66.39	62	72.46	70
53.91	58	75.71	75	67.04	62	76.88	70
59.24	58	77.17	75	67.36	62	76.7	70
53.59	58	67.24	76	67.44	62	84.73	70
58.62	58	72.28	76	69.1	63	84.12	70
62.38	58	73.08	76	63.03	63	82.81	70
55.89	58	67.02	76	62.33	63	75.21	70
54.96	58	86.05	76	77.95	63	76.63	70
50.86	58	77.99	76	62.64	63	78.92	70
51.62	59	69.06	76	64.4	63	88.76	70
50.66	59	71.33	76	60.27	63	81.03	70
59.68	59	76.82	76	66.59	63	79.61	70
57.64	59	76.06	76	63.38	63	83.97	70
53.89	59	91.51	76	57.51	63	80.35	70
52.52	59	71.68	76	56.6	63	68.59	70
55.95	59	80.14	76	72.01	63	74.26	70
55.41	59	70.39	76	71.09	63	74.05	70
55	59	84.37	76	60.26	63	83.38	70
54.52	59	72.13	77	60.12	63	92.47	70
53.95	59	74.16	77	62.84	63	68.71	70
55.39	59	73.85	77	70.58	63	80.15	70
58.37	59	72.93	77	60.77	63	82.2	70
55.25	59	75.03	77	68.88	63	84.89	70
65.37	59	78.28	77	69.95	63	81.42	70
55.59	59	73.51	77	68.39	63	72.61	70
56.24	59	75.42	77	70.02	63	83.71	70
47.55	59	80.13	77	80.31	63	79	70
52.21	59	72.26	77	75.78	63	72.14	70
55.7	59	79.01	77	64.09	63	76.09	70
56.84	59	73.78	77	63.99	64	77.09	70
55.75	59	84.1	77	69.36	64	75.19	70
56.01	59	80.54	77	70.09	64	86.98	70
61.15	60	77.74	77	62.9	64	82.78	70
61	60	74.83	78	66.99	64	77.85	70
65.7	60	73.89	78	62.01	64	70.06	70
60.72	60	77.79	78	79.53	64	78.15	70
52.99	60	78.06	78	75.14	64	65.55	70
59.89	60	74.54	78	63.67	64	75.26	70
61.05	60	76.38	78	65.56	64	70.55	70
61.35	60	77.26	78	63.4	64	75.98	70
53.33	60	65.53	78	66.35	64	82.7	70
54.03	60	80.99	78	61.97	64	84.83	70
53.58	60	78.49	78	64.3	64	79.64	71
61.44	60	77.33	78	69.36	64	80.34	71
63.19	60	75.89	78	67.05	64	84.9	71
59.3	60	75.68	78	63.34	64	72.65	71
64.35	60	76.6	79	69.19	64	76.98	71
57.21	60	73.91	79	68.35	64	82.94	71
57.73	60	73.56	79	67.53	64	79.06	71
58.18	61	81.36	79	61.74	64	77.95	71
51.54	61	80.11	79	68.36	64	85.65	71
55.17	61	73.35	79	75.26	64	72.27	71
65.86	61	80.33	79	74.77	64	74.03	71
61.32	61	77.96	79	64.1	64	77.97	71
56.51	61	83.47	79	66.97	64	72.67	71
62.65	61	69.34	79	54.95	64	72.8	71
60.53	61	72.91	79	62.83	64	73.83	71
69.31	61	79.62	79	56.7	65	74.29	71
55.41	61	75.84	79	57.75	65	76.98	71
59.79	61	74.99	79	53.62	65	75.45	71
59.99	61	78.89	80	65.47	65	74.51	71
60.67	61	81.37	80	68.6	65	90.6	71
70.7	61	73.81	80	64.3	65	85.83	71
61.23	61	80.66	80	63.62	65	89.69	71
55.78	61	83.66	80	68.85	65	89.56	71
58.33	61	71.09	80	57.89	65	92.44	71
61.41	61	73.31	80	65.31	65	92.39	71
62.81	61	80.87	80	72.83	65	68.72	71
57.33	61	78.08	80	68.11	65	69.69	71
58.89	61	79.28	80	77.84	65	73.27	71
56.99	61	72.26	80	63.34	65	73.6	71
67.05	61	81.35	80	60.77	65	74.82	71
69.96	61	81.59	80	72.96	65	76.43	71
70.14	61	74.08	80	74.23	65	78.62	71
58.23	61	74.18	80	66.53	65	77.94	71
63.64	61	78.26	81	63.5	65	79.57	71
54.11	61	81.72	81	65.39	65	80.34	71
55.62	61	78.71	81	83.95	65	72.4	71
65.7	61	84.18	81	73.42	65	73.48	71
65.93	61	85.52	81	65.47	65	73.18	71
63.7	61	79.12	81	64.88	65	66.31	71
54.39	61	79.37	81	75.29	65	76.96	71
53.47	61	73.31	81	60.6	65	78.65	71
58.55	62	80.58	82	71.79	65	88.88	71
54.85	62	83.04	82	73.35	65	88.56	71
65.17	62	78.7	82	71.02	65	71.05	71
63.47	62	73.93	82	63.94	65	73.54	71
61.76	62	81.59	82	67.82	65	68.3	71
64.21	62	81.76	83	65.31	65	88.35	71
54.05	62	82.23	83	77.9	65	79.55	71
60.27	62	77.45	83	69.58	65	70.16	71
61.43	62	80.84	83	75.4	65	89.07	71
63.32	62	84.18	83	68.08	65	75.3	71
76.51	62	80.12	84	58.95	65	69.51	71
59.86	62	84.47	84	75.63	65	79.29	71
61.52	62	80.84	85	68.38	65	75.23	71
63.08	62	88	85	65.34	66	67.96	71
59.05	62	82.23	85	67.3	66	69.83	71
59.85	62	84.61	86	69.19	66	92.91	71
64.15	63	80.01	86	57.78	66	70.79	71
61.74	63	79.97	86	62.65	66	75.85	71
65.61	63	80.29	86	69.93	66	79.06	71
67.06	63	73.38	86	67.59	66	88.13	71
76.8	63	84.21	87	83.7	66	79.76	71
61.06	63	84.08	89	71.08	66	87.22	71
60.53	63	84.75	89	79.97	66	70.5	71
61.72	63			69.83	66	79.77	71
59.67	63			75.45	66	94	71
71.65	63			61.29	66	75.97	71
68.12	63			69.6	66	76.34	71
67.11	63			66	66	84.26	71
63.36	63			67.1	66	83.48	71
59.15	63			66.25	66	84	71
77.29	63			72.89	66	72.14	71
63.12	63			74.6	66	75.67	71
64.57	63			71.11	66	91.57	72
63.99	64			78.81	66	91.79	72
68.7	64			71.72	66	90.43	72
60.64	64			63.46	66	76.51	72
65.62	64			81.52	66	80.16	72
70.71	64			81.35	66	82.59	72
65.91	64			81.66	66	76.87	72
66.38	64			66.98	66	77.73	72
66.58	64			71.26	66	78.8	72
67.41	64			70.16	66	69.13	72
70.52	64			61.22	67	66.15	72
70.25	64			67.07	67	74.7	72
64.45	64			69.27	67	68.52	72
68.84	64			62.05	67	63.94	72
61.76	64			75.11	67	67.23	72
66.5	64			66	67	66.91	72
68.2	64			70.76	67	71.37	72
64.18	64			68.37	67	67.33	72
63.92	64			61.84	67	71.06	72
64.3	64			61.73	67	78.25	72
62.55	64			64.96	67	87.74	72
69.07	65			67.81	67	69.95	72
70.16	65			66.85	67	70.4	72
69.88	65			79.01	67	81.67	72
61.05	65			66.17	67	75.15	72
61.92	65			65.92	67	75.78	72
72.68	65			61.52	67	75.19	72
60.8	65			72.62	67	76.98	72
73.07	65			71.73	67	75.16	72
72.52	65			67.75	67	75.47	72
61.94	65			74.14	67	69.51	72
66.98	65			67.85	67	76.66	72
66.23	65			75.77	67	81.84	72
65.14	65			65.99	67	76.52	72
58.57	65			73.65	67	88.08	72
61.3	65			69.33	67	72.78	72
68.05	66			70.29	67	76.23	72
62.83	66			71.53	67	76.5	72
62.48	66			66.69	67	71.42	72
70.48	66			59.95	67	79.34	72
69.14	66			66.53	67	85.68	72
65.48	66			71.28	67	80.44	72
76.28	66			65.81	67	82.86	73
66.3	66			63.03	67	79.06	73
52.47	66			78.12	68	79.51	73
68.55	66			78.27	68	82.64	73
77.99	66			61.52	68	83.8	73
57.85	66			71.57	68	87.87	73
77.09	66			78.05	68	87.39	73
61.04	66			73.31	68	80.21	73
66.64	66			73.98	68	77.94	73
69.74	66			75.41	68	81.6	73
73.09	66			74.83	68	81.37	73
73.34	66			66.36	68	81.57	73
65.97	66			75.82	68	85.74	73
61.86	66			70.14	68	82.58	73
71.11	66			68.68	68	83.03	73
64.29	66			80.11	68	81.7	73
72.81	66			69.62	68	79.52	73
64.23	66			66.23	68	83.51	73
76.06	66			74.79	68	82.43	73
67.52	66			63.63	69	86.93	73
62.51	66			70.56	69	85.16	73
58.83	66			69.4	69	87.23	73
60.83	66			67.56	69	82.6	73
68.17	66			79.42	69	83.69	73
54.71	66			65.8	69	93.29	73
70.33	66			80.37	69	86.41	73
60.87	66			77.93	69	89.86	73
60.22	66			76.65	69	92.22	73
60.31	67			61.99	69	86.01	73
58.41	67			73.02	69	78.3	73
64.44	67			63.82	69	83.03	73
65.82	67			73.22	69	71.38	73
70.49	67			71.92	69	74.99	73
61.68	67			71.36	69	71.99	73
62.26	67			74.77	69	74.84	73
60.24	67			72.38	69	76.07	73
67.98	67			72.82	69	75.61	73
62.6	67			73.98	69	82.66	73
63.69	67			69.27	69	82.7	73
62.99	67			76.46	69	80.93	73
65.18	67			72.53	69	80.35	73
57.59	67			66.64	69	76.75	73
62.88	67			77.74	69	76.72	73
65.69	67			72.19	69	81.14	73
67.93	67			86.53	69	85.74	73
64.8	67			82.23	69	82.51	73
61.51	67			71.73	69	73.02	73
62.96	68			73.28	69	64.85	73
73.54	68			73.49	69	83.12	73
66.59	68			73.87	69	75.26	73
65.95	68			72.96	69	73.64	73
70.42	68			86.04	69	79.39	73
69.99	68			64.48	70	76.38	73
66.56	68			62.88	70	70.42	73
70.13	68			85.35	70	77.77	73
67.51	68			83.64	70	75.78	73
61.21	68			65.12	70	86.98	73
69.12	68			63.73	70	83.86	73
74.72	68			72.68	70	73.14	73
75.38	68			68.34	70	92.69	73
75.52	68			75.8	70	76.29	73
63.28	68			69.67	70	88.83	73
68.53	68			74.09	70	88.72	73
68.69	68			68.02	70	81.92	73
67.78	68			66.94	70	80.65	73
65.76	68			63.69	70	72.46	73
73.37	68			72.19	70	71.64	73
67.82	68			75.5	70	66.75	73
69.22	68			62.84	70	79.92	73
76.88	68			76.51	70	69.64	73
64.34	68			65.18	70	93.19	73
64.66	68			72.86	70	69.56	73
67.98	68			68.95	70	75.39	73
71.25	68			67.19	70	76.61	73
66.12	69			71.25	70	80.36	73
72.82	69			81.36	70	73.69	73
61.58	69			78.68	70	82.03	73
68.16	69			70.59	70	83.42	73
68.26	69			84.55	70	92.24	73
60.72	69			65.45	70	88.37	73
69.23	69			75.22	70	75.91	73
63.74	69			75.19	70	69.43	73
68.77	69			71.19	70	73.22	73
68.8	69			74.47	70	66.96	73
73.04	69			75.12	70	78.25	74
64.36	69			80.2	70	78.84	74
65.6	69			71.84	70	84.65	74
66.79	69			69.87	70	80.92	74
64.41	69			69.27	70	81.82	74
74	69			76.79	70	83.39	74
62.71	69			71.92	70	72.58	74
70.09	69			70.07	71	74.84	74
76.44	69			70.68	71	75.17	74
68.98	69			76.96	71	82.19	74
61.12	69			78.75	71	84.15	74
65.48	70			74.73	71	84.23	74
62.41	70			72.17	71	80.33	74
67.11	70			69.59	71	83.71	74
62.41	70			65.7	71	80.21	74
75.15	70			69.47	71	71.94	74
73.76	70			78.03	71	74.58	74
69.38	70			75.67	71	73.84	74
71.08	70			74.96	71	75.67	74
76.34	70			66.9	71	73	74
70.62	70			71.92	71	73.08	74
67.02	70			67.16	71	74.48	74
76.87	70			78.58	71	76.88	74
81.59	70			73.65	71	75.84	74
66.36	70			70.15	71	75.34	74
67.8	70			74.87	71	73.23	74
84.09	70			77.92	71	75.82	74
70.78	70			73.46	71	81.46	74
59.64	70			76	71	67.47	74
67.75	71			72.78	71	66.18	74
62.26	71			64.39	71	69.49	74
64.2	71			68.74	71	78.39	74
74	71			87.03	71	79.43	74
65.36	71			85.58	71	79.37	74
68.14	71			72.7	71	87.89	74
68.03	71			67.77	71	66.36	74
66.69	71			74.91	72	72.66	74
71.94	71			80.65	72	81.62	74
66.03	71			67.98	72	72.68	74
73.54	71			76.98	72	75.51	74
64.02	71			69.69	72	80.62	74
67.54	71			66.79	72	91.99	74
68.03	72			68.1	72	96.42	74
76.94	72			70.31	72	75.72	74
76.81	72			67.6	72	89.91	74
75.27	72			77.07	72	85.52	74
62.71	72			72.42	72	83.76	74
75.24	72			67.93	72	84.05	74
75.44	72			86.82	72	75.74	74
70.78	72			86	72	81.07	74
76.87	72			76.52	72	72.31	74
75.13	72			71.98	72	75.52	74
66.28	72			74.18	72	84.77	74
76.88	72			74.61	72	83.4	74
75.96	72			81.09	72	87.51	74
65.81	72			72.42	72	73.07	74
69.97	72			73.51	72	76.65	74
69.85	72			73.57	72	84.28	74
77.76	72			73.32	72	85.28	74
64.86	72			69.16	72	83.87	74
77.15	72			77.94	72	79.9	74
67.97	72			84.33	72	76.12	74
66.11	72			77.28	72	76.84	74
76.29	73			69.07	72	72.87	74
82.6	73			74.74	72	77.51	74
71.87	73			67.08	73	73.18	74
70.85	73			88.85	73	81.99	74
82.28	73			70.51	73	80.5	74
69.09	73			71.48	73	71.01	74
73.8	73			69.59	73	73.38	74
72.96	73			66	73	78.81	74
69.88	73			74.96	73	76.97	74
77.75	73			65.51	73	75.42	74
74.97	73			80.28	73	81.24	74
78.86	73			68.26	73	73.03	74
63.73	74			75.77	73	73.24	74
67.12	74			70.66	73	82.1	74
79.9	74			69.96	73	80.44	74
70.53	74			74.82	73	75.68	75
64.75	74			77.6	73	78.93	75
69.22	74			77.86	73	77.07	75
84.36	74			79.09	74	73.82	75
80.98	74			68.85	74	83	75
62.77	74			68.68	74	85.98	75
71.89	74			68.22	74	87.02	75
66.73	74			67.64	74	71.41	75
78.31	74			77.6	74	68.61	75
84.3	74			65.54	74	75.82	75
67.8	74			72.21	74	74.59	75
78.9	74			87.14	74	98.1	75
69.06	74			77.35	74	89.24	75
68.43	75			79.36	74	90.13	75
73.47	75			78.2	74	89.67	75
72.23	75			79.7	74	90.08	75
83.63	76			80.68	74	92.1	75
69.16	76			88.4	74	88.12	75
66.04	76			74.39	74	88.77	75
73.61	76			71.39	74	85.81	75
70	76			76.32	74	92.53	75
74.56	76			76.56	74	71.44	75
86.78	76			73.78	74	88.75	75
73.85	76			85.03	74	79.88	75
70.08	76			75.9	74	90.31	75
78.95	76			75.9	74	74.64	75
79.7	77			78.97	74	75.12	75
69.82	77			70.85	75	93.63	75
68	77			70.92	75	69.39	75
67.36	77			73.31	75	79.04	75
72.41	77			78.06	75	83.27	75
79.97	77			82.85	75	75.85	75
70.68	77			72.42	75	76.09	75
82.98	77			75.26	75	94.24	75
71.72	77			71.15	75	73.57	75
70.75	77			69.49	75	90.48	75
72.14	77			79	75	85.33	75
77.8	78			84.86	75	84.17	75
79.58	78			81.8	75	77.28	75
67.39	78			86.47	75	85.63	75
67.49	78			74.26	75	80.25	75
65.31	78			73.4	75	79.12	75
82.29	78			83.47	75	79.77	75
78.09	78			76.89	75	68.05	75
73.48	78			73.2	75	88.08	76
79.05	79			69.24	75	89.64	76
82.98	79			82.12	75	93.72	76
71.32	79			83.46	75	82.05	76
80.24	79			73.64	75	85.49	76
82.42	79			71.93	75	85.94	76
80.8	79			82.45	76	90.13	76
70.82	79			80.76	76	90.34	76
78.19	79			72.03	76	91.66	76
80.72	79			70.71	76	90.3	76
71.67	79			73.83	76	93.05	76
77.46	79			70.04	76	85.11	76
82.4	79			72	76	82.98	76
79.95	80			69.1	76	88.06	76
78.22	80			83.43	76	87.66	76
83.16	80			69.76	76	83.99	76
64.98	80			68.06	76	81.63	76
80.1	81			77.17	76	81.7	76
75.07	81			84.58	76	80.66	76
72.96	82			74.16	76	90.32	76
73.87	82			81.26	76	83.68	76
73.21	82			79.85	76	86.23	76
82.87	82			80.15	76	91.53	76
71.23	82			75.32	76	93.18	76
79.68	82			83.41	76	93.32	76
73.39	82			78.43	76	77.7	76
82.98	82			72.89	76	78.63	76
74.4	82			75.88	76	71.43	76
78.38	82			70.83	76	80.05	76
81.93	83			87.92	76	80.01	76
72.29	83			72.54	76	79.24	76
72.1	83			75.82	76	68.18	76
79.53	83			78.14	76	92.25	76
72.56	84			76.58	77	86.99	76
82.91	84			71.95	77	77.6	76
77.73	84			70.29	77	81.07	76
76.65	84			82.2	77	76.94	76
85.25	85			67.47	77	81.6	76
82.44	85			82.3	77	81.84	76
83.11	85			83.97	77	87.17	76
82.89	85			72.13	77	82.19	76
84.29	85			78.41	77	83.95	76
81.57	85			77.76	77	72.09	76
78.26	86			79.7	77	83.09	76
76.65	87			91.58	77	92.18	76
79.74	89			76.16	77	87.74	76
82.53	89			83.9	77	87.24	76
80.02	89			79.47	77	77.55	76
85.09	90			80.17	78	77.58	76
86.97	91			77.84	78	86.17	76
80.5	91			76.24	78	84.82	76
82.98	91			81.48	78	85.47	76
85.26	92			77.5	78	84.1	76
80.14	92			78.11	78	80.13	76
81.14	92			70.02	78	87.25	76
85.59	94			77.06	78	74	76
87.73	96			75.18	78	83.87	76
				82.82	78	70	76
				76.15	78	83.75	76
				73.63	78	75.49	76
				74.73	78	73.67	76
				83.39	78	77.8	76
				79.71	78	72.51	76
				83.78	78	78.56	76
				81.83	78	82.39	76
				85.25	78	79.86	76
				82.8	78	88.49	76
				77.16	78	79.37	76
				79.19	78	79.07	76
				79.18	78	73.66	77
				80.71	78	75.25	77
				84.24	78	80.7	77
				88.56	78	79.74	77
				84.52	78	83	77
				79.1	78	86.29	77
				82.01	79	91.17	77
				71.87	79	78.36	77
				73.82	79	76.56	77
				74.17	79	79.55	77
				77.84	79	78.86	77
				126.77	79	84.95	77
				78.75	79	85.95	77
				81	79	87.5	77
				78.69	79	93.28	77
				87.1	79	96.31	77
				75.86	79	95.06	77
				82.56	79	72.62	77
				75.62	79	77.22	77
				77.49	79	70.87	77
				77.84	79	73.92	77
				79.42	79	74.59	77
				81.59	79	74.88	77
				88.28	79	79.83	77
				67.94	79	82.07	77
				72.32	80	84.28	77
				74.55	80	82.06	77
				74.71	80	89.6	77
				82.08	80	92.26	77
				80.48	80	75.56	77
				73.59	80	77.49	77
				79.58	80	75.36	77
				74.66	80	77.17	77
				79.73	80	78.7	77
				85.4	80	81.7	77
				78.64	80	82.97	77
				78.99	80	77.31	77
				80.77	80	78.25	77
				80.02	80	79.32	77
				82.72	80	80.17	77
				82.8	80	79.63	77
				87.49	80	81.48	77
				86.51	80	80.86	77
				83.34	80	74.76	77
				81.37	80	74.9	77
				78.53	81	80.03	77
				78.3	81	81.27	77
				79.03	81	77.35	77
				82.93	81	76.92	77
				82.28	81	98.24	77
				77.85	81	88.98	77
				73.95	81	86.85	77
				79.09	81	81.12	77
				82.09	81	79.03	77
				85.97	81	76.15	77
				85.05	81	81.27	77
				78.13	81	86.41	77
				85.03	81	84.11	77
				76.86	81	71.79	77
				79.16	82	84.93	77
				77.67	82	82.8	77
				78.01	82	93.68	77
				80.09	82	77.01	77
				87.13	82	86.61	77
				79.64	82	72.66	77
				90.33	82	80.44	78
				85.15	82	81.38	78
				151.25	82	81.4	78
				86.5	82	80.18	78
				83.19	82	78.9	78
				80.7	82	83.17	78
				87.17	82	80.2	78
				83.86	82	77.17	78
				86.12	82	82.54	78
				83.66	82	92.71	78
				88.45	82	92.28	78
				76.34	83	94.94	78
				84.64	83	93.37	78
				84.82	83	95.62	78
				74.46	83	91.1	78
				77.04	83	75.28	78
				84.22	83	75.89	78
				78.17	83	79.17	78
				84.04	83	78.53	78
				76.98	83	79.94	78
				84.28	83	79.86	78
				81.84	83	84.3	78
				86.5	83	74.4	78
				84.63	83	81.57	78
				90.02	83	78.83	78
				85.91	83	76.6	78
				87.06	83	74.5	78
				80.38	84	82.59	78
				78.22	84	78.22	78
				78.8	84	81.69	78
				84.61	84	79.24	78
				82.54	84	84.18	78
				80.49	84	78.17	78
				77.98	84	83.48	78
				89.99	84	82.76	78
				81.8	84	80.68	78
				75.35	84	86.41	78
				78.7	84	84.89	78
				80.32	84	83.56	78
				85.57	84	116.48	78
				79.65	84	84.7	78
				82.93	84	74.58	78
				84.5	84	80.83	78
				80.68	84	89.55	78
				81.03	84	83.96	78
				84.54	84	89.74	78
				77.8	84	95.2	78
				88.74	84	80.97	78
				82.22	84	75.19	78
				79.07	85	77.74	78
				79.96	85	81.94	78
				79.58	85	74.3	78
				78.66	85	78.47	78
				84.94	85	80.92	78
				75.58	85	79.64	78
				83.07	85	79.91	78
				78.67	85	79.96	78
				81.12	85	87.12	79
				78.72	85	80.08	79
				84.15	85	82.85	79
				81.77	85	82.24	79
				80.58	85	73.94	79
				86.44	85	77.48	79
				77.86	85	72.91	79
				78.04	85	83.14	79
				78.71	85	76.74	79
				86.05	85	90.73	79
				88.01	85	84.09	79
				83.46	85	86.36	79
				80.38	85	82.02	79
				78.21	85	86.87	79
				89.46	85	77.75	79
				84.99	85	86.1	79
				78.18	85	73.28	79
				80	85	82.01	79
				81.68	85	80.24	79
				80.17	85	89.27	79
				86.86	85	89.15	79
				84.92	86	82.44	79
				81.74	86	78.37	79
				84.87	86	86.06	79
				76.55	86	82.51	79
				87.37	86	81.48	79
				83.88	86	74.09	79
				80.81	86	82.23	79
				81.26	86	77.26	79
				86.34	86	80.29	79
				85.25	86	88.29	79
				86.11	86	79.42	79
				83.21	86	76.96	79
				84.7	86	86.82	79
				84.72	86	91.86	79
				90.59	86	79.13	79
				84.01	86	82.55	79
				87.83	86	92.07	79
				86.8	86	72.89	79
				82.02	86	80.52	79
				88.48	86	82.78	79
				88.52	86	78.16	79
				80.54	87	79.57	80
				79.48	87	78.35	80
				81.39	87	76.65	80
				79.81	87	79.49	80
				83.85	87	77.19	80
				82.6	87	80.7	80
				83.39	87	78.7	80
				83.2	87	73.65	80
				89.2	87	78.9	80
				86.75	87	80.22	80
				82.06	87	81.78	80
				83.21	87	92.42	80
				82.72	87	78.77	80
				80.09	87	90.67	80
				79.7	87	80.52	80
				82.48	87	90.19	80
				81.51	87	85.64	80
				82.73	87	81.81	80
				81.62	87	75.98	80
				85.57	87	84.15	80
				88.15	87	82.32	80
				91.12	87	81.62	80
				77.87	88	82.05	80
				83.08	88	85.02	80
				80.44	88	85.76	80
				80.21	88	81.84	80
				82.78	88	79.24	80
				78.25	88	82.52	80
				81.14	88	81.76	80
				86.27	88	92.17	80
				84.19	88	86.55	80
				81.49	88	81.81	80
				85.19	88	77.05	80
				79.43	88	89.71	80
				84.14	88	90.28	80
				81.46	88	90.61	80
				82.85	88	77.32	80
				89.66	88	83.69	80
				84.76	88	82.04	80
				87.42	88	84.27	80
				88.52	88	89.51	80
				83.53	88	81.7	80
				81.7	88	83.65	81
				93	88	83.72	81
				88.31	88	84.3	81
				84.98	89	89.07	81
				82.37	89	84.12	81
				88.02	89	85.37	81
				128.6	89	79.95	81
				84.5	89	87.6	81
				83.37	89	82.8	81
				81.55	89	86.05	81
				84.36	89	83.13	81
				86.62	89	85.12	81
				85.94	89	90.79	81
				84.04	89	78.88	81
				87.68	89	80.3	81
				85.44	89	78.48	81
				86.11	89	87.36	81
				87.62	89	92.97	81
				83.7	89	79.91	81
				83.6	89	76.94	81
				88.8	89	84.44	81
				88.46	89	85.35	81
				79.48	90	86.72	81
				82.11	90	76.57	81
				82.07	90	73.74	81
				85.47	90	73.95	81
				84.37	90	88.42	81
				88.03	90	92.63	81
				86.27	90	94.13	81
				87.11	90	84.87	81
				87.85	90	83.25	81
				89.7	90	81.71	81
				88.57	90	79.89	81
				84.08	91	78.19	81
				86.72	91	88.51	81
				83.13	91	83.3	81
				86.87	91	85.76	81
				84	91	89.53	81
				86.18	91	81.42	81
				90.7	91	80.12	82
				86.26	91	84.6	82
				85.73	91	85.68	82
				87.89	91	75.76	82
				79.63	92	77.59	82
				84.12	92	77.95	82
				83.81	92	75.87	82
				82.74	92	89.66	82
				88.63	92	96.27	82
				83.99	92	83.57	82
				86.13	92	86.48	82
				84.45	92	86.53	82
				85.77	92	88.85	82
				87.76	92	86.09	82
				87.5	93	84.31	82
				86.13	93	84.11	82
				90.55	93	78.54	82
				92.78	94	89.94	82
				84.85	94	91.69	82
				90.24	94	75.98	82
				87.92	94	92.82	82
				84.94	95	95.76	82
				90.33	95	80.14	82
				88.82	95	80.29	82
				87.86	95	83.09	82
				87.47	95	83.37	82
				92.76	95	80.44	82
				88.91	96	85.25	82
				89.82	97	80.79	82
				94.65	97	91.53	82
				93.73	98	90.79	82
				91.55	98	86.76	82
				94.92	101	84.5	83
						84.59	83
						85.16	83
						83.59	83
						82.98	83
						83.91	83
						80.56	83
						79.63	83
						84.16	83
						80.18	83
						84.43	83
						80.89	83
						86.01	83
						85.28	83
						84.6	83
						79.48	83
						79.17	83
						88.39	83
						91.05	83
						87.69	83
						78.81	83
						90.49	83
						83.37	83
						87.98	83
						81.07	83
						87.46	83
						95.56	83
						89.61	83
						81.25	83
						90.11	83
						88.43	83
						90.61	83
						86.29	83
						93.09	83
						89.23	83
						87.4	83
						88.91	83
						83.46	83
						81.42	83
						78.89	83
						85.39	83
						81.72	83
						81.46	83
						92.3	83
						92.41	83
						90.03	84
						90.05	84
						88.52	84
						90.9	84
						94.55	84
						85.12	84
						90.98	84
						93.16	84
						89.17	84
						87.69	84
						85.05	84
						87.77	84
						87.18	84
						89.26	84
						80.71	84
						86.61	84
						83.03	84
						78.37	84
						90.09	84
						87.34	84
						87.54	84
						84.87	84
						85.66	84
						81.39	84
						87.5	84
						86.2	84
						82.3	84
						81.41	84
						84.71	84
						82.79	84
						82.55	84
						90.01	84
						77.12	84
						81.74	84
						79.31	84
						82.66	84
						89.36	84
						82.8	84
						79.06	84
						88.88	84
						81.37	84
						88.12	84
						88.89	84
						87.77	84
						77.07	84
						81.83	84
						92.5	84
						81.43	84
						77.89	84
						84.77	84
						84.17	84
						85.22	84
						81.15	84
						91.84	84
						78.88	84
						90.48	84
						83.87	84
						82.21	84
						91.38	84
						82.62	84
						84.47	85
						82.88	85
						84.01	85
						92.61	85
						81.83	85
						82.76	85
						85.35	85
						84.83	85
						79.17	85
						83.02	85
						91.41	85
						91.57	85
						90.83	85
						86.12	85
						94.95	85
						82.63	85
						88.66	85
						78.99	85
						87.15	85
						89.07	85
						87.75	85
						89.2	85
						82.43	85
						91.38	85
						94.38	85
						89.4	85
						85.59	85
						84.92	85
						142.61	85
						86.76	85
						85.36	85
						93.48	85
						89.18	85
						89.8	85
						84.64	85
						86.28	85
						88.2	85
						89.86	85
						93.75	85
						91.84	85
						82.42	85
						93.97	85
						84.77	85
						95.63	85
						81.63	85
						94.54	85
						87.99	85
						80.67	85
						89.97	85
						88.6	85
						82.89	85
						82.8	85
						83.85	85
						86.37	85
						82.21	85
						94.09	85
						90.2	85
						87.25	85
						88.26	85
						94.3	85
						83.76	85
						87.19	85
						86.64	86
						88.5	86
						89.05	86
						81.78	86
						84.6	86
						91.44	86
						86.09	86
						80.77	86
						89.68	86
						80.96	86
						79.85	86
						84.66	86
						86.34	86
						89.64	86
						89.13	86
						88.94	86
						96.46	86
						88.04	86
						94.44	86
						87.59	86
						85.86	86
						83.11	86
						83.01	86
						84.56	86
						100.49	86
						82.42	86
						87.9	86
						86.3	86
						83.31	86
						84.16	86
						80.74	86
						105.92	86
						84.99	86
						88.05	86
						81.37	86
						85.29	86
						86.91	86
						88.65	86
						90.06	86
						86.59	86
						94.25	86
						85.46	86
						85	86
						87.23	86
						87.01	86
						90.75	87
						90.96	87
						91.89	87
						84.47	87
						91.82	87
						87.02	87
						81.52	87
						85.46	87
						91.14	87
						89.59	87
						94.78	87
						90.39	87
						83.36	87
						86.01	87
						94.58	87
						89.25	87
						88.28	87
						89.22	87
						86.73	87
						82.16	87
						88.79	87
						90.77	87
						85.53	87
						98.63	87
						92.03	87
						92.05	87
						92.01	87
						92.22	87
						83.93	87
						86.54	87
						84.45	87
						85.7	87
						89.63	87
						89.36	87
						85.14	87
						93.8	87
						88.16	87
						88.85	87
						86.88	87
						88.38	87
						87.6	87
						83.93	87
						86.09	87
						83.17	88
						87.05	88
						90.5	88
						80.94	88
						89.92	88
						83.9	88
						93.62	88
						88.84	88
						87.01	88
						87.82	88
						93.31	88
						83.26	88
						93.93	88
						87.1	88
						85.39	88
						93.08	88
						81.3	88
						85.65	88
						88.58	88
						84.53	88
						89.67	88
						90.5	88
						83.42	88
						89.65	88
						88.48	88
						93.49	88
						93.38	88
						90.66	88
						82.23	88
						86.43	88
						89.42	88
						83.12	88
						85.65	88
						89.55	88
						84.96	88
						82.03	88
						88.74	88
						89.86	88
						86.06	88
						90.65	88
						90.72	88
						89.66	88
						81.3	88
						91.91	88
						87.91	88
						87.01	88
						86.74	88
						90.39	88
						89.01	88
						81.06	88
						85.28	89
						93.77	89
						89.84	89
						87.57	89
						87.05	89
						86.03	89
						90.29	89
						88.79	89
						86.94	89
						94.72	89
						87.58	89
						90.28	89
						90.56	89
						88.25	89
						97.26	89
						99.82	89
						85.86	89
						90.16	89
						85.69	89
						89.89	89
						88.48	89
						87.61	89
						88	89
						87.77	89
						84.91	89
						89.28	89
						89.96	89
						90.55	89
						94.24	89
						90.06	89
						85.58	89
						85.47	89
						123.19	89
						87.05	89
						88.95	89
						90.51	89
						88.52	89
						90.13	89
						89.31	89
						90.4	89
						85.74	89
						81.33	89
						87.63	90
						86.78	90
						88.04	90
						90.4	90
						88.45	90
[truncated: 132 more rows]

## Sheet: RVD
label	Baseline	MAE	CTCLIP	AutoARDS
1	0.966	0.673	0.338	0.325
1	0.852	0.084	0.991	0.812
1	0.774	0.048	0.983	0.792
1	0.878	0.165	0.833	0.976
1	0.834	0.293	-0.059	0.858
1	0.047	0.006	0.988	0.042
1	0.077	0.064	0.998	0.045
1	0.695	0.952	0.933	0.651
1	0.71	0.916	0.976	0.629
1	0.685	0.686	0.682	0.7
1	0.579	0.604	0.96	0.714
1	0.407	0.916	0.959	0.608
1	0.668	0.293	0.996	0.965
1	0.634	0.997	0.998	0.71
1	0.872	0.984	0.999	0.955
1	0.822	0.942	0.982	1
1	0.921	0.993	0.986	0.988
1	0.878	0.978	0.905	0.95
1	0.983	0.99	0.996	0.928
1	0.936	0.985	0.739	0.968
1	0.777	0.896	0.955	0.879
1	0.921	0.998	0.96	0.949
1	0.78	0.965	0.939	0.848
1	0.883	0.972	0.848	0.944
1	0.385	0.792	0.849	0.757
1	0.514	0.64	0.64	0.939
1	0.748	0.277	0.163	0.921
1	0.75	0.201	0.849	0.957
1	0.73	0.834	0.837	0.767
1	0.793	0.786	0.861	0.874
1	0.801	0.758	0.875	0.876
1	0.739	0.571	0.989	0.715
1	0.858	0.91	0.987	0.963
1	0.899	0.89	0.984	0.919
1	0.923	0.964	0.985	0.954
1	0.875	0.92	0.929	0.877
1	0.803	0.861	0.9	0.824
1	0.891	0.753	0.992	0.987
1	0.878	0.949	0.994	0.955
1	0.851	0.987	0.237	0.986
1	0.637	0.27	0.209	0.396
1	0.785	0.309	0.957	0.745
1	0.719	0.895	0.733	0.866
1	0.98	0.948	0.92	0.884
1	0.799	0.863	0.897	0.942
1	0.854	0.612	0.971	0.867
1	0.834	0.724	0.973	0.691
1	0.868	0.734	0.976	0.996
1	0.729	0.621	0.974	0.696
1	0.799	0.804	0.902	0.808
1	0.798	0.652	0.993	0.747
1	0.85	0.759	0.409	0.843
1	0.547	0.745	0.38	0.36
1	0.976	0.685	0.551	0.223
1	0.783	0.376	0.515	0.919
1	0.652	0.325	0.085	0.402
1	0.553	0.179	0.13	0.422
1	0.281	0.121	0.993	0.137
1	0.84	0.999	0.976	0.972
1	0.786	0.877	0.936	0.961
1	0.797	0.807	0.185	0.975
1	0.179	0.048	0.331	0.173
1	0.361	0.068	0.571	0.735
1	0.549	0.081	0.993	0.707
1	0.9	0.998	0.999	0.931
1	0.902	0.996	0.998	0.965
1	0.91	0.999	0.994	0.961
1	0.913	0.985	0.994	0.953
1	0.89	0.965	0.76	0.995
1	0.626	0.822	0.738	0.911
1	0.482	0.279	0.795	0.352
1	0.36	0.391	0.967	0.249
1	0.447	0.679	0.99	0.247
1	0.439	0.261	0.521	0.469
1	0.377	0.498	0.659	0.396
1	0.261	0.335	0.758	0.81
1	0.349	0.511	0.936	0.326
1	0.716	0.895	0.996	0.745
1	0.554	0.788	0.911	0.553
1	0.434	0.812	0.957	0.375
1	0.569	0.903	0.995	0.518
1	0.694	0.824	0.937	0.532
1	0.797	0.804	0.999	0.776
1	0.757	0.997	0.979	0.882
1	0.892	0.996	0.985	0.921
1	0.697	0.965	0.973	0.705
1	0.814	0.989	0.979	0.951
1	0.812	0.909	0.985	0.981
1	0.736	0.983	0.907	0.958
1	0.841	0.92	0.926	0.883
1	0.855	0.829	0.987	0.982
1	0.736	0.886	0.584	0.892
1	0.902	0.734	0.608	0.971
1	0.825	0.71	0.158	0.931
1	0.375	0.193	0.134	0.268
1	0.219	0.274	-0.13	0.297
1	0.138	0.082	-0.14	0.1
1	0.229	0.1	0.644	0.657
1	0.147	0.139	0.938	0.187
1	0.218	0.153	0.432	0.314
1	0.2	0.105	0.504	0.239
1	0.264	0.087	0.958	0.352
1	0.582	0.731	0.86	0.681
1	0.863	0.356	0.932	0.294
1	0.567	0.773	0.84	0.89
1	0.526	0.898	0.97	0.46
1	0.55	0.906	0.982	0.473
1	0.597	0.778	0.804	0.909
1	0.911	0.829	0.518	1
1	0.614	0.851	0.975	0.785
1	0.559	0.752	0.955	0.336
1	0.881	0.931	0.775	0.932
1	0.695	0.767	0.955	0.84
1	0.61	0.86	0.988	0.705
1	0.903	0.532	0.201	0.989
1	0.739	0.171	0.993	0.802
1	0.951	0.961	0.982	0.896
1	0.765	0.955	0.99	0.754
1	0.675	0.928	0.984	0.629
1	0.781	0.986	-0.142	0.769
1	0.075	0.258	0.118	0.154
1	0.899	0.807	0.251	0.72
1	0.148	0.945	0.801	0.413
1	0.751	0.502	0.711	0.739
1	0.442	0.227	-0.02	0.459
1	0.133	0.196	-0.082	0.685
1	0.086	0.133	0.451	0.723
1	0.399	0.216	0.878	0.358
1	0.894	0.069	0.252	0.154
1	0.627	0.202	0.579	0.47
1	0.305	0.734	0.809	0.244
1	0.304	0.921	0.961	0.231
1	0.422	0.301	0.991	0.338
1	0.808	0.877	0.398	0.973
1	0.28	0.219	0.361	0.272
1	0.667	0.306	0.12	0.89
1	0.229	0.205	0.045	0.32
1	0.459	0.102	-0.135	0.95
1	0.211	0.219	0.136	0.919
1	0.503	0.162	0.787	0.599
1	0.557	0.481	0.168	0.648
1	0.409	0.464	0.382	0.337
1	0.259	0.341	0.993	0.518
1	0.839	0.993	0.989	0.872
1	0.987	0.98	0.989	0.902
1	0.951	0.994	0.875	0.822
1	0.856	0.992	0.894	0.852
1	0.752	0.988	0.373	0.761
1	0.316	0.836	0.989	0.56
1	0.631	0.986	0.445	0.716
1	0.381	0.878	0.919	0.543
1	0.784	0.181	0.998	0.794
1	0.789	0.189	0.996	0.843
1	0.943	0.451	0.986	0.984
1	0.807	0.96	0.996	0.881
1	0.835	0.913	0.538	0.884
1	0.455	0.882	0.577	0.649
1	0.54	0.914	0.813	0.357
1	0.652	0.973	0.588	0.61
1	0.894	0.976	0.954	0.904
1	0.765	0.773	0.951	0.91
1	0.768	0.55	0.997	0.687
1	0.971	0.998	0.998	0.952
1	0.777	0.998	0.99	0.834
1	0.863	0.933	0.996	0.863
1	0.98	0.93	0.382	0.912
1	0.444	0.911	0.471	0.72
1	0.599	0.987	0.921	0.777
1	0.478	0.94	0.974	0.701
0	0.834	0.609	1.1	0.896
0	0.729	0.323	0.96	0.72
0	0.836	0.714	0.793	0.005
0	0.023	0.135	0.982	0.291
0	0.877	0.993	0.988	0.898
0	0.834	0.994	0.538	0.865
0	0.161	0.707	0.112	0.718
0	0.557	0.802	0.953	0.579
0	0.888	0.871	0.02	0.876
0	0.838	0.782	0.979	0.81
0	0.833	0.815	0.984	0.265
0	0.835	0.674	0.989	0.841
0	0.914	0.918	0.635	0.907
0	0.729	0.226	0.907	0.7
0	0.503	0.775	0.198	0.656
0	0.327	0.112	0.455	0.308
0	0.328	0.102	0.35	0.194
0	0.368	0.117	0.921	0.452
0	0.816	0.953	1.114	0.75
0	0.753	0.929	0.012	0.328
0	0.868	0.999	1.18	0.804
0	0.879	0.999	0.945	0.247
0	0.634	0.983	0.956	0.638
0	0.589	0.987	0.871	0.594
0	0.72	0.865	0.894	0.799
0	0.656	0.578	0.839	0.46
0	0.259	0.238	0.933	0.226
0	0.315	0.065	0.315	0.259
0	0.697	0.455	0.018	0.601
0	0.787	0.503	0.491	0.679
0	0.796	0.67	0.485	0.788
0	0.869	0.43	0.171	0.809
0	0.644	0.197	0.251	0.43
0	0.672	0.671	0.19	0.442
0	0.771	0.178	0.25	0.605
0	0.809	0.58	0.166	0.001
0	0.359	0.611	0.151	0.058
0	0.335	0.253	0.152	0.268
0	0.387	0.482	0.191	0.239
0	0.654	0.261	0.966	0.504
0	0.897	0.486	0.877	0.892
0	0.095	0.915	0.1	0.66
0	0.095	0.143	0.099	0.06
0	0.162	0.157	0.175	0.069
0	0.34	0.135	0.017	0.305
0	0.335	0.138	0.049	0.27
0	0.233	0.142	0.239	0.269
0	0.205	0.172	0.024	0.181
0	0.172	0.042	0.857	0.181
0	0.806	0.642	0.899	0.896
0	0.809	0.578	0.94	0.84
0	0.783	0.732	0.01	0.786
0	0.206	0.174	0.216	0.838
0	0.809	0.379	0.988	0.12
0	0.661	0.861	0.127	0.565
0	0.896	0.992	0.189	0.134
0	0.545	0.889	0.223	0.27
0	0.652	0.832	0.041	0.348
0	0.64	0.554	1.222	0.649
0	0.897	0.96	1.105	0.011
0	0.288	0.872	0.908	0.375
0	0.371	0.877	0.621	0.413
0	0.175	0.445	1.045	0.456
0	0.494	0.947	0.977	0.5
0	0.773	0.974	0.943	0.382
0	0.379	0.941	0.013	0.398
0	0.054	0.043	0.018	0.032
0	0.127	0.088	0.024	0.073
0	0.051	0.151	0.032	0.041
0	0.239	0.118	0.06	0.168
0	0.376	0.138	0.073	0.043
0	0.345	0.254	0.052	0.026
0	0.501	0.163	0.064	0.054
0	0.375	0.187	0.003	0.198
0	0.329	0.149	0.063	0.095
0	0.493	0.086	0.043	0.179
0	0.555	0.126	0.068	0.151
0	0.548	0.355	0.21	0.262
0	0.278	0.171	0.207	0.226
0	0.551	0.219	0.014	0.655
0	0.379	0.374	0.062	0.655
0	0.002	0.295	0.051	0.732
0	0.541	0.188	0.272	0.377
