# Supplementary material for: CT-based AI system for quantitative and integrated management of acute respiratory distress syndrome in critical care
Source: NPJ Digit Med. 2026 Apr 24;9:493. doi: 10.1038/s41746-026-02648-9 (PMC13315241; doi:10.1038/s41746-026-02648-9)
Supplement: Supplementary file 3 — Supplementary Data 2 [file 41746_2026_2648_MOESM3_ESM.zip]

Archive with 248 entries (247 files):
- echocardiography_reports/
- echocardiography_reports/120.png
- echocardiography_reports/121.png
- echocardiography_reports/122.png
- echocardiography_reports/123.png
- echocardiography_reports/124.png
- echocardiography_reports/125.png
- echocardiography_reports/126.png
- echocardiography_reports/127.png
- echocardiography_reports/128.png
- echocardiography_reports/129.png
- echocardiography_reports/130.png
- echocardiography_reports/131.png
- echocardiography_reports/132.png
- echocardiography_reports/133.png
- echocardiography_reports/134.png
- echocardiography_reports/135.png
- echocardiography_reports/136.png
- echocardiography_reports/137.png
- echocardiography_reports/138.png
- echocardiography_reports/139.png
- echocardiography_reports/140.png
- echocardiography_reports/141.png
- echocardiography_reports/142.png
- echocardiography_reports/143.png
- echocardiography_reports/144.png
- echocardiography_reports/145.png
- echocardiography_reports/146.png
- echocardiography_reports/147.png
- echocardiography_reports/148.png
- echocardiography_reports/149.png
- echocardiography_reports/150.png
- echocardiography_reports/151.png
- echocardiography_reports/152.png
- echocardiography_reports/153.png
- echocardiography_reports/154.png
- echocardiography_reports/155.png
- echocardiography_reports/156.png
- echocardiography_reports/157.png
- echocardiography_reports/158.png
- echocardiography_reports/159.png
- echocardiography_reports/160.png
- echocardiography_reports/161.png
- echocardiography_reports/162.png
- echocardiography_reports/163.png
- echocardiography_reports/164.png
- echocardiography_reports/165.png
- echocardiography_reports/166.png
- echocardiography_reports/167.png
- echocardiography_reports/168.png
- echocardiography_reports/169.png
- echocardiography_reports/170.png
- echocardiography_reports/171.png
- echocardiography_reports/172.png
- echocardiography_reports/173.png
- echocardiography_reports/174.png
- echocardiography_reports/175.png
- echocardiography_reports/176.png
- echocardiography_reports/177.png
- echocardiography_reports/178.png
- echocardiography_reports/179.png
- echocardiography_reports/180.png
- echocardiography_reports/181.png
- echocardiography_reports/182.png
- echocardiography_reports/183.png
- echocardiography_reports/184.png
- echocardiography_reports/185.png
- echocardiography_reports/186.png
- echocardiography_reports/187.png
- echocardiography_reports/188.png
- echocardiography_reports/189.png
- echocardiography_reports/190.png
- echocardiography_reports/191.png
- echocardiography_reports/192.png
- echocardiography_reports/193.png
- echocardiography_reports/194.png
- echocardiography_reports/195.png
- echocardiography_reports/196.png
- echocardiography_reports/197.png
- echocardiography_reports/198.png
- echocardiography_reports/199.png
- echocardiography_reports/200.png
- echocardiography_reports/201.png
- echocardiography_reports/202.png
- echocardiography_reports/203.png
- echocardiography_reports/204.png
- echocardiography_reports/205.png
- echocardiography_reports/206.png
- echocardiography_reports/207.png
- echocardiography_reports/208.png
- echocardiography_reports/209.png
- echocardiography_reports/210.png
- echocardiography_reports/211.png
- echocardiography_reports/212.png
- echocardiography_reports/213.png
- echocardiography_reports/214.png
- echocardiography_reports/215.png
- echocardiography_reports/216.png
- echocardiography_reports/217.png
- echocardiography_reports/218.png
- echocardiography_reports/219.png
- echocardiography_reports/220.png
- echocardiography_reports/221.png
- echocardiography_reports/222.png
- echocardiography_reports/223.png
- echocardiography_reports/224.png
- echocardiography_reports/225.png
- echocardiography_reports/226.png
- echocardiography_reports/227.png
- echocardiography_reports/228.png
- echocardiography_reports/229.png
- echocardiography_reports/230.png
- echocardiography_reports/231.png
- echocardiography_reports/232.png
- echocardiography_reports/233.png
- echocardiography_reports/234.png
- echocardiography_reports/235.png
- echocardiography_reports/236.png
- echocardiography_reports/237.png
- echocardiography_reports/238.png
- echocardiography_reports/239.png
- echocardiography_reports/240.png
- echocardiography_reports/241.png
- echocardiography_reports/242.png
- echocardiography_reports/243.png
- echocardiography_reports/244.png
- echocardiography_reports/245.png
- echocardiography_reports/246.png
- echocardiography_reports/247.png
- echocardiography_reports/248.png
- echocardiography_reports/249.png
- echocardiography_reports/250.png
- echocardiography_reports/251.png
- echocardiography_reports/252.png
- echocardiography_reports/253.png
- echocardiography_reports/254.png
- echocardiography_reports/255.png
- echocardiography_reports/256.png
- echocardiography_reports/257.png
- echocardiography_reports/258.png
- echocardiography_reports/259.png
- echocardiography_reports/260.png
- echocardiography_reports/261.png
- echocardiography_reports/262.png
- echocardiography_reports/263.png
- echocardiography_reports/264.png
- echocardiography_reports/265.png
- echocardiography_reports/266.png
- echocardiography_reports/267.png
- echocardiography_reports/268.png
- echocardiography_reports/269.png
- echocardiography_reports/270.png
- echocardiography_reports/271.png
- echocardiography_reports/272.png
- echocardiography_reports/273.png
- echocardiography_reports/274.png
- echocardiography_reports/275.png
- echocardiography_reports/276.png
- echocardiography_reports/277.png
- echocardiography_reports/278.png
- echocardiography_reports/279.png
- echocardiography_reports/280.png
- echocardiography_reports/281.png
- echocardiography_reports/282.png
- echocardiography_reports/283.png
- echocardiography_reports/284.png
- echocardiography_reports/285.png
- echocardiography_reports/286.png
- echocardiography_reports/287.png
- echocardiography_reports/288.png
- echocardiography_reports/289.png
- echocardiography_reports/290.png
- echocardiography_reports/291.png
- echocardiography_reports/292.png
- echocardiography_reports/293.png
- echocardiography_reports/294.png
- echocardiography_reports/295.png
- echocardiography_reports/296.png
- echocardiography_reports/297.png
- echocardiography_reports/298.png
- echocardiography_reports/299.png
- echocardiography_reports/300.png
- echocardiography_reports/301.png
- echocardiography_reports/302.png
- echocardiography_reports/303.png
- echocardiography_reports/304.png
- echocardiography_reports/305.png
- echocardiography_reports/306.png
- echocardiography_reports/307.png
- echocardiography_reports/308.png
- echocardiography_reports/309.png
- echocardiography_reports/310.png
- echocardiography_reports/311.png
- echocardiography_reports/312.png
- echocardiography_reports/313.png
- echocardiography_reports/314.png
- echocardiography_reports/315.png
- echocardiography_reports/316.png
- echocardiography_reports/317.png
- echocardiography_reports/318.png
- echocardiography_reports/319.png
- echocardiography_reports/320.png
- echocardiography_reports/321.png
- echocardiography_reports/322.png
- echocardiography_reports/323.png
- echocardiography_reports/324.png
- echocardiography_reports/325.png
- echocardiography_reports/326.png
- echocardiography_reports/327.png
- echocardiography_reports/328.png
- echocardiography_reports/329.png
- echocardiography_reports/330.png
- echocardiography_reports/331.png
- echocardiography_reports/332.png
- echocardiography_reports/333.png
- echocardiography_reports/334.png
- echocardiography_reports/335.png
- echocardiography_reports/336.png
- echocardiography_reports/337.png
- echocardiography_reports/338.png
- echocardiography_reports/339.png
- echocardiography_reports/340.png
- echocardiography_reports/341.png
- echocardiography_reports/342.png
- echocardiography_reports/343.png
- echocardiography_reports/344.png
- echocardiography_reports/345.png
- echocardiography_reports/346.png
- echocardiography_reports/347.png
- echocardiography_reports/348.png
- echocardiography_reports/349.png
- echocardiography_reports/350.png
- echocardiography_reports/351.png
- echocardiography_reports/352.png
- echocardiography_reports/353.png
- echocardiography_reports/354.png
- echocardiography_reports/355.png
- echocardiography_reports/356.png
- echocardiography_reports/357.png
- echocardiography_reports/358.png
- echocardiography_reports/359.png
- echocardiography_reports/360.png
- echocardiography_reports/361.png
- echocardiography_reports/362.png
- echocardiography_reports/363.png
- echocardiography_reports/364.png
- echocardiography_reports/365.png
- echocardiography_reports/366.png
