# Supplementary material for: CT-based AI system for quantitative and integrated management of acute respiratory distress syndrome in critical care
Source: NPJ Digit Med. 2026 Apr 24;9:493. doi: 10.1038/s41746-026-02648-9 (PMC13315241; doi:10.1038/s41746-026-02648-9)
Supplement: Supplementary file 4 — Supplementary Data 3 [file 41746_2026_2648_MOESM4_ESM.xlsx]

## Sheet: Structured cardiac ultrasound d
	Location	Aorta			left atrium	left ventricle			Left ventricular function	Right atrium		Right ventricle		Pulmonary artery			pulmonary valve		aortic valve			Mitral valve				Mitral valve annulus			Tricuspid valve			Diagnosis
	Item	annulus inner diameter15-26mm	inner diameter of sinus male:23-36mm;female:21-33mm	Ascending aorta: 20-36 mm	Anterior-posterior diameter: Male 23-38 mm, Female 22-36 mm	Interventricular septum thickness: 7-11 mm	Diastolic diameter: Male 38-54 mm, Female 35-49 mm	Posterior wall thickness: 7-11 mm	EF 55-70%	Top and bottom diameter: Men 33-53mm, Women 32-50mm	Left and right diameter: Men 26-44mm, Women 23-40mm	Base transverse diameter: 25-42mm	TAPSE:≥16mm	Main pulmonary artery 15-26mm	Right pulmonary artery 7-17mm	Left pulmonary artery 7-17mm	Peak velocity	Peak pressure drop	Peak velocity	Peak pressure drop	Average pressure drop	Peak E	Peak A	E/A	DT	e’	a'	E/e'	Peak E	Peak A	Backflow pressure difference
NO.	Registration Number	mm	mm	mm	mm	mm	mm	mm	%	mm	mm	mm	mm	mm	mm	mm	cm/s	mmHg	cm/s	mmHg	mmHg	cm/s	cm/s		ms	cm/s	cm/s		cm/s	cm/s	mmHg
1	0026383166	20	28	29	46	8.4	57	8.1	27	49	46	30	/	22	12	12	88	3	100	4	-	64	98	<1	/	8	--	8	-	-	31	Segmental wall motion abnormality; enlargement of left heart and right atrium; moderate mitral regurgitation; moderate tricuspid regurgitation; degenerative aortic valve disease with mild regurgitation; suspected pulmonary hypertension; reduced left ventricular function
2	0022472501	19	30	30	32	9	45	9	64	45	30	28	22	21	12	12	93	3	120	6	-	45	60	<1	/	6	9	<1	-	-	-	Mitral regurgitation (mild); tricuspid regurgitation (mild); left ventricular diastolic dysfunction (Grade I)
3	0026357187	21	29	30	33	9	46	9	61	44	32	31	22	22	11	12	89	3	115	5.5	-	62	79	＜1	/	8	-	7.7	-	-	-	Mitral regurgitation (mild); tricuspid regurgitation (mild); pericardial effusion
4	0026357187	21	31	27	41	10	46	10	62	42	32	31	21	26	15	15	105	4	140	8	-	73	113	＜1	/	8	--		-	-	18	Mitral regurgitation (mild); aortic regurgitation (mild); left ventricular diastolic dysfunction (Grade I); mild pericardial effusion; tricuspid regurgitation (mild)
5	0020674406	18	29	29	33	9	45	9	63	45	30	30	/	22	12	12	88	3	103	4.3	-	50	72	＜1	/	10	--	5	-	-	-	Mitral regurgitation (mild); tricuspid regurgitation (mild); left ventricular diastolic dysfunction (Grade I)
6	0020674406	25	33	32	36	9	47	9	65	46	37	31	23	24	15	15	90	3	130	7	-	92	102	＜1	/	10	--	9.2	-	-	-	Calcification of the posterior mitral valve leaflet; mild mitral regurgitation; mild tricuspid regurgitation; mild aortic regurgitation; left ventricular diastolic dysfunction (Grade I)
7	0026395332	19	28	30	32	9	45	9	66	45	30	28	22	21	12	12	93	3	120	6	-	45	68	＜1	/	6	9	＜1	-	-	-	Mitral regurgitation (mild); tricuspid regurgitation (mild); pericardial effusion; left ventricular diastolic dysfunction (Grade I)
8	0026404523	20	30	30	30	10	41	10	64	45	30	30	/	25	12	12	90	3	150	9	-	56	96	＜1	/	10	--	5	-	-	-	Mitral regurgitation (mild); tricuspid regurgitation (mild); left ventricular diastolic dysfunction (Grade I)
9	0024883803	22	32	33	44	9	46	9	45	45	30	31	19	21	12	12	93	3	130	7	-	130	60	＜1	/	3	5	43	-	-	-	Reduced left ventricular wall motion, most prominent in the inferior and posterior walls; left atrial enlargement; moderate mitral regurgitation; mild tricuspid regurgitation; mild aortic regurgitation; moderate pulmonary hypertension; reduced left ventricular systolic function; left ventricular diastolic dysfunction (Grade I)
10	0022745363	20	30	29	32	9	40	9	62	42	30	28	/	22	12	12	93	3	120	6	-	78	63	＞1	/	10	--	7.8	-	-	-	Mitral regurgitation (mild); left ventricular diastolic dysfunction (Grade I)
11	0026429798	22	27	28	29	9	46	9	62	46	33	27	/	23	13	13	90	3	120	6	-	56	77	＜1	/	7	--	8	-	-	36	Tricuspid valve prolapse; mild tricuspid regurgitation; mild pulmonary hypertension; left ventricular diastolic dysfunction (Grade I)
12	0026430225	23	34	30	31	10	54	10	60	41	29	40	30	23	13	13	87	3	134	7	-	49	80	＜1	/	8	--	6.1	-	-	-	No obvious abnormalities in intracardiac structures; left ventricular diastolic dysfunction (Grade I)
13	0026435075	20	26	29	36	10	56	10	40	43	34	28	/	23	13	13	109	5.1	85	2.9	-	97	68	＞1	280	5	6	19.4	-	-	-	Left heart enlargement; mild mitral regurgitation; mild left ventricular systolic dysfunction; left ventricular diastolic dysfunction (Grade II)
14	0026439156	20	28	31	35	10	46	10	58	41	35	19	/	23	12	12	90	3	123	6	9	9	10	＜1	/	/	-	-	-	-	-	Mild mitral regurgitation; mild tricuspid regurgitation; mild aortic regurgitation; reduced left ventricular diastolic function
15	0026440645	20	30	29	32	9	41	9	60	42	30	18	/	21	11	11	93	3	100	4	-	78	/	/	/	/	-	-	-	-	-	No obvious abnormalities in intracardiac structures; left ventricular systolic function within normal range
16	0020696758	20	28	33	36	10	47	10	58	40	32	19	/	24	/	/	91	3	111	5	-	8	10	＜1	/	/	-	-	-	-	-	Mild mitral regurgitation; mild tricuspid regurgitation; reduced left ventricular diastolic function
17	0020696758	21	28	29	39	9	46	9	48	42	33	32	21	24	/	/	80	2.5	120	6	-	37	100	＜1	/	0	--	13.7	-	-	-	Slightly reduced wall motion of the left ventricular anterior wall; left atrial enlargement; mild mitral regurgitation; mild tricuspid regurgitation; reduced left heart function
18	0026417037	23	31	32	38	9	46	9	62	48	30	28	22	22	12	12	93	3	120	6	-	80	120	＜1	/	10	15	8	-	-	-	Mitral regurgitation (mild); aortic regurgitation (mild); left ventricular diastolic dysfunction (Grade I)
19	0026448743	20	21	30	30	9	45	9	62	42	31	30	/	24	12	12	90	3	110	5	-	65	91	＜1	/	8	--	8	-	-	-	No obvious abnormalities in intracardiac structures; left ventricular diastolic dysfunction (Grade I)
20	0026204331	20	28	33	35	10	45	10	61	40	32	21	/	24	/	/	91	3	111	5	-	8	10	<1	/	/	-	-	-	-	-	Mild mitral regurgitation; mild aortic regurgitation; reduced left ventricular diastolic function
21	0026204331	18	31	29	33	9	45	9	62	46	35	31	21	23	13	13	96	4	112	5	-	56	77	<1	/	10	--	5.6	-	-	-	Aortic regurgitation (mild); left ventricular diastolic dysfunction (Grade I)
22	0026057560	20	28	26	33	10	46	10	63	41	35	19	/	24	/	/	91	3	111	5	-	12	8	＞1	/	/	-	-	-	-	-	Mild mitral regurgitation; mild aortic regurgitation; no abnormalities seen in cardiac function
23	0026463127	23	30	32	37	9.6	48	9.7	50	45	40	32	/	23	13	13	90	3	100	4	-	70	80	<1	/	10	--	7	-	-	-	Mild mitral regurgitation; mild tricuspid regurgitation; degenerative aortic valve disease; reduced left heart function
24	0026463127	22	33	30	37	10	53	10	53	45	34	22	/	24	14	14	61	1.5	110	5	-	37	66	<1	/	/	-	-	-	-	-	Degenerative aortic valve disease with mild regurgitation; low-normal left ventricular systolic function.
25	0026464537	22	33	35	39	11	45	11	58	49	36	30	/	25	13	13	100	4	202	16	-	80	/	/	/	10	--	8	-	-	20	Left atrial enlargement; left ventricular wall thickening; mild mitral regurgitation; mild tricuspid regurgitation; degenerative aortic valve disease with mild stenosis and mild insufficiency; normal left ventricular systolic function
26	0024769236	22	26	25	29	9	42	9	60	43	32	30	/	22	12	12	90	3	100	4	-	38	62	1	/	8.4	13.2	4.5	-	-	-	Mitral regurgitation (mild); left ventricular diastolic dysfunction (Grade I)
27	0024769236	19	30	30	31	10	45	10	58	46	31	33	/	23	13	13	88	3	112	5	-	63	84	<1	/	10	-	6.3	-	-	-	Mitral regurgitation (trace); Tricuspid regurgitation (trace); Left ventricular diastolic dysfunction (Grade I)
28	0024769236	20	30	32	30	9	45	9	62	45	32	30	/	23	13	13	83	3	110	5	-	80	62	>1	/	10	--	8	-	-	-	Mitral regurgitation (trace); Tricuspid regurgitation (trace); No significant abnormality in cardiac function
29	0024769236	19	34	30	33	9	47	9	60	45	37	30	20	23	13	13	92	3.4	128	6.5	-	57	69	<1	/	10	--	5.7	-	-	20	Tricuspid regurgitation (trace); Left ventricular diastolic dysfunction (Grade I)
30	0022851149	19	30	29	27	8	40	8	62	41	30	28	/	22	12	12	89	3	110	5	-	45	63	<1	/	10	--	4.5	-	-	23	Mitral regurgitation (mild); tricuspid regurgitation (mild); aortic regurgitation (mild); left ventricular diastolic dysfunction (Grade I)
31	0026289954	21	33	30	36	10	46	10	61	45	32	30	/	23	3	3	89	3.5	102	4.1	-	61	79	＜1	/	10	--	6.1	-	-	-	Mitral regurgitation (mild); tricuspid regurgitation (mild); left ventricular diastolic dysfunction (Grade I)
32	0026289954	20	34	33	37	10	45	10	45	45	32	30	27	22	12	12	90	3	100	4	-	55	79	＜1	/	10	-	5.5	-	-	-	Mitral regurgitation (trace); Tricuspid regurgitation (trace); Left ventricular systolic dysfunction; Left ventricular diastolic dysfunction (Grade I)
33	0026289954	21	33	33	36	9	45	9	50	44	31	30	/	24	13	14	90	3	100	4	-	61	80	<1	/	10	-	6.1	-	-	25	Mitral regurgitation (trace); Tricuspid regurgitation (trace); Left cardiac function slightly reduced
34	0025660702	20	32	31	39	10	43	10	60	42	28	26	22	24	13	13	82	2.3	105	4.3	-	58	96	＜1	196	7	11	8.3	-	-	-	Left atrial enlargement; mild mitral regurgitation; mild tricuspid regurgitation; degenerative aortic valve disease with mild regurgitation; reduced left ventricular diastolic function
35	0025660702	24	38	38	36	11	45	11	62	0.833333	/	46	33	35	20	24	15	15	0.9	3	1	4	/	0.39	0.54	0.73	268	-	14	-	-	All atrial and ventricular dimensions within normal range; Left ventricular wall slightly thickened; Aortic regurgitation (trace); Mitral regurgitation (trace); Tricuspid regurgitation (trace); No significant abnormality in left cardiac function
36	0026290283	21	34	33	35	9	40	9	60	42	33	30	/	22	13	13	80	2.5	100	4	-	56	89	＜1	/	7	12	8	-	-	-	No obvious abnormalities in intracardiac structures; left ventricular diastolic dysfunction (Grade I)
37	0026291122	18	31	30	32	9	44	9	59	44	34	30	/	22	12	12	89	3	102	4.2	-	65	82	<1	/	10	-	6.5	-	-	-	Tricuspid regurgitation (mild); left ventricular diastolic dysfunction (Grade I)
38	0023721260	19	29	30	33	9	45	9	62	40	30	30	18	23	12	13	93	3.1	116	5.2	-	78	96	<1	/	8	10	10	-	-	18	Mitral regurgitation (mild); tricuspid regurgitation (mild); left ventricular diastolic dysfunction (Grade I)
39	0023721260	20	30	30	30	10	40	10	60	46	39	19	/	23	11	12	90	3	110	5	-	56	96	<1	/	/	-	-	-	-	-	No significant abnormalities were observed in the intracardiac structures; Left ventricular diastolic dysfunction (Grade I)
40	0023645705	23	30	30	30	10	45	10	60	45	34	19	/	23	11	12	93	3	10	5	-	56	96	<1	/	/	-	-	-	-	-	No obvious abnormalities in intracardiac structures; left ventricular diastolic dysfunction (Grade I)
41	0023645705	20	30	30	30	10	40	10	60	46	39	19	/	23	11	12	90	3	10	5	-	56	96	<1	/	/	-	-	-	-	-	No significant abnormalities were observed in the intracardiac structures; Left ventricular diastolic dysfunction (Grade I)
42	0026293182	17	29	31	45	9	45	9	45	56	/	/	/	23	12	12	100	4	126	6	-	61	88	<1	/	8	-	7	-	-	-	Mitral regurgitation (mild); tricuspid regurgitation (mild); left ventricular diastolic dysfunction (Grade I)
43	0021297205	17	29	31	45	9	45	9	45	56	45	/	/	23	12	12	217	17	270	33	-	285	/	/	/	/	--	-	-	-	20	Valvular heart disease; moderate mitral stenosis and moderate mitral insufficiency; mild aortic stenosis and mild aortic insufficiency; biatrial enlargement; moderate tricuspid regurgitation; reduced left heart function
44	0026284179	20	30	30	30	10	40	10	60	46	39	19	/	23	11	12	90	3	110	5	-	56	96	<1	/	/	-	-	-	-	-	Mitral regurgitation (mild); tricuspid regurgitation (mild); left ventricular diastolic dysfunction (Grade I)
45	0026284179	21	33	34	39	10	49	10	61	45	36	19	/	23	11	12	90	3	110	5	-	/	/	/	/	/	-	-	-	-	-	Left atrial enlargement; Mitral regurgitation (trace); Left ventricular diastolic dysfunction Grade I
46	0026284179	19	31	30	40	9	40	9	62	50	31	28	/	22	12	12	93	3	147	8.6	-	56	78	＜1	/	10	-	5.6	-	-	34	Left atrial enlargement; Mitral annular calcification with regurgitation (trace); Tricuspid regurgitation (trace); Aortic valve degeneration with regurgitation (trace); Possible mild pulmonary hypertension; Left ventricular diastolic dysfunction (Grade I)
47	0026271508	21	29	32	37	11	49	11.3	51	42	32	30	/	25	5	14	90	3	100	4	-	70	80	<1	/	10	--	7	-	-	-	Segmental wall motion abnormality; left ventricular wall thickening; mild aortic stenosis and mild aortic regurgitation; reduced left heart function
48	0026271508	20	31	30	38	11	48	11	52	42	33	33	/	/	/	/	/	/	2.8	31	17	0.72	1	0.7	134	/	-	-	-	-	26	Valvular degeneration; Mild aortic stenosis and mild aortic regurgitation; All atrial and ventricular dimensions within normal range; Left ventricular wall slightly thickened; Mitral regurgitation (mild to moderate); Tricuspid regurgitation (trace); Left ventricular function at lower limit of normal
49	0026299911	25	36	38	48	10	58	10	29	51	45	24	/	33	18	18	72	2	80	3	-	79	/	/	/	/	-	-	-	-	-	Left heart and right atrial enlargement; aortic and pulmonary artery dilation; mild mitral regurgitation; mild tricuspid regurgitation; mild aortic regurgitation; reduced left ventricular systolic function; mild pulmonary hypertension; reduced left ventricular systolic function
50	0026258655	22	34	33	35	10	46	10	62	48	36	34	/	24	14	14	100	4	110	5	-	62	79	＜1	/	10	--	6.2	-	-	-	Tricuspid regurgitation (mild); left ventricular diastolic dysfunction (Grade I)
51	0026258655	21	33	34	38	9	46	9	61	43	31	20	/	22	12	12	91	4	115	5	-	64	89	＜1	/	/	-	-	-	-	-	Mitral regurgitation (trace); Tricuspid regurgitation (trace); Left ventricular diastolic dysfunction
52	0026294991	24	23	24	36	10	40	10	61	43	33	20	/	24	4	4	90	3	108	4.5	-	61	67	＜1	/	/	-	-	-	-	-	Aortic regurgitation (mild); reduced left ventricular diastolic function
53	0026439974	20	30	29	32	9	41	9	60	42	30	8	/	21	1	1	78	2.5	0	4	-	40	60	＜1	/	/	-	-	-	-	-	Reduced left ventricular diastolic function; pericardial effusion
54	0026446248	18	29	33	30	11	51	8.7	59	40	33	30	/	20	13	13	1.2	6	1.2	6	-	0.94	0.94	1	190	/	-	-	-	-	24	Normal chamber dimensions; slightly thickened interventricular septum; mild tricuspid regurgitation; no obvious abnormality in left heart function
55	0026450360	18	24	30	42	9	69	9	26	52	45	21	/	23	13	13	140	7.8	135	7	-	68	88	＜1	/	/	-	-	-	-	-	Valvular heart disease; moderate mitral stenosis and moderate mitral regurgitation; left heart enlargement; moderate tricuspid regurgitation; reduced left ventricular diastolic and systolic function
56	0026452769	23	28	27	27	10	46	10	63	42	32	30	27	23	13	13	90	3	10	5	-	50	77	<1	/	8	12	6.2	-	-	-
57	0026447105	20	29	28	32	9	45	9	62	45	32	/	/	25	2	2	90	3	120	6	-	8	12	<1	/	/	-	-	-	-	-	No abnormal cardiac structure. Decreased left ventricular diastolic function
58	0026447105	22	31	32	38	9	46	9	60	41	35	30	/	22	12	12	100	4	120	6	-	64	82	<1	/	8	--	8	-	-	-	Mild mitral regurgitation; mild tricuspid regurgitation; Grade I left ventricular diastolic dysfunction
59	0026447105	21	32	27	36	8.6	40	8.7	60	45	33	31	/	27	14	14	59114	1.4	72	2	-	73	53	>1	/	/	--	-	-	-	-	Mild aortic regurgitation; widening of the main pulmonary artery; no obvious abnormality in left ventricular function
60	0026476042	20	32	31	30	9	45	9	60	44	33	30	/	23	12	12	35	7	20	6	-	63	82	<1	/	10	--	6.3	-	-	20	Mild tricuspid regurgitation; Grade I left ventricular diastolic dysfunction
61	0026407259	20	28	33	32	10	45	10	62	39	28	/	/	23	12	12	90	3	2	4	-	9	1	<1	/	/	-	-	-	-	-	Mild mitral regurgitation, mild aortic regurgitation; decreased left ventricular diastolic function
62	0026407259	25	35	30	38	10	45	10	60	44	32	28	21	24	4	14	100	4	51	9	-	50	90	<1	/	10	--	5	-	-	-	Enlarged left atrium;mild mitral regurgitation;Widened aortic sinus;Grade I left ventricular diastolic dysfunction
63	0023567422	19		33	34	10	46	10		45	35	/	/	21	/	/	80	/	95	0.5	-	2	4	＜1	/	4	--	10	-	-	-	Segmental wall motion abnormality; mild mitral regurgitation, mild tricuspid regurgitation, mild aortic regurgitation; decreased left ventricular function.
64	0026256051	20	30	35	35	9	45	9	60	40	31	/	/	20	0	0	91	3.2	107	4	-	80	107	<1	/	/	-	-	-	-	-	Mild mitral regurgitation; decreased left ventricular diastolic function.
65	0026256051	22	32	33	34	10	41	10	62	43	32	30	/	24	14	14	100	4	111	5	-	65	88	<1	/	10	--	6.5	-	-	29	Mild mitral regurgitation, mild tricuspid regurgitation, mild aortic regurgitation; Grade I left ventricular diastolic dysfunction.
66	0026306570	21	29	30	31	9	42	9	60	47	39	30	/	21	11	11	90	3	0	4	-	58	78	<1	/	10	--	5.8	-	-	-	No obvious abnormality in cardiac structure; Grade I left ventricular diastolic dysfunction.
67	0026306570	20	30	28	32	10	39	10	60	43	33	31	/	21	/	-	96	3.6	137	7.5	-	52	64	<1	/	7	--		-	-	-	Mild mitral regurgitation, mild tricuspid regurgitation, mild aortic regurgitation; Grade I left ventricular diastolic dysfunction.
68	0020704784	21	28	29	31	9	15	9	60	14	33	32	21	/	12	12	93	3.3	104	4.3	-	67	58	/	/	/	10	8.8	-	-	17	Thickening of the basal segment of the interventricular septum; mild mitral regurgitation, mild tricuspid regurgitation; Grade I left ventricular diastolic dysfunction.
69	0020704784	22	31	30	34	9	16	9	15	11	31	30	/	22	2	12	96	3.6	105	4.5	-	69	79	1	/	8	-	7.3	-	-	-	After patent foramen ovale closure: Left ventricular false tendon; mild tricuspid regurgitation; mild aortic regurgitation; decreased left ventricular function.
70	0025163958	22	25	30	30	9	42	9	50	45	32	30	22	23	13	12	89	3	0	4	-	5	/	/	/	11	--	10	-	-	-	Mild mitral regurgitation; mild tricuspid regurgitation; slightly decreased left ventricular function.
71	0022898136	23	33	36	32	10	48	10	60	42	34	/	/	21	11	11	90	3	0	4	-	50	80	<1	/	/	-	-	-	-	-	No obvious abnormality in cardiac structure; decreased left ventricular diastolic function.
72	0022905228	20	9	9	30	9	45	9	60	0	30	29	/	23	13	13	90	3	120	6	-	100	/	/	/	10	--	10	-	-	-	Mild mitral regurgitation; mild tricuspid regurgitation; Grade I left ventricular diastolic dysfunction.
73	0026075923	20	27	28	39	1	19	11	55	15	16	32	/	23	13	12	85	3.1	92	3.9	-	112	/	<1	/	/	-	-	-	-	31	Left atrial enlargement; Left ventricular wall thickness at the upper normal limit; Mitral regurgitation (mild); Tricuspid regurgitation (mild); Aortic regurgitation (mild); Pulmonary hypertension (mild); Left ventricular systolic function at the lower normal limit
74	0026404670	22	32	33	36	10	45	10	50	45	36	30	/	23	11	12	90	3	110	5	-	63	62	＜1	/	10	12	5	-	-	-	Tricuspid regurgitation (mild); Left ventricular diastolic dysfunction (grade 1); Left ventricular systolic dysfunction
75	0026429760	18	44	31	30	12	45	12	50	45	36	33	/	22	12	12	105	5	122	6	-	70	80	<1	/	10	--	7	-	-	28	Left ventricular wall thickening; Mitral regurgitation (mild); Tricuspid regurgitation (moderate); Aortic regurgitation (mild); Aortic sinus dilatation; Pericardial effusion; Left cardiac dysfunction
76	0026330563	22	28	30	35	9	46	9	62	44	32	30	20	23	3	12	90	3	110	5	-	56	70	<1	/	0	--	5.6	-	-	-	Mitral regurgitation (mild); Tricuspid regurgitation (mild); Aortic valve degeneration with regurgitation (mild); Left ventricular diastolic dysfunction (Grade I)
77	0026310132	20	28	31	44	15	50	10	57	41	35	23	/	4	3	11	5	8	94	5	-	8	11	<1	/	/	-	-	-	-	-	Left atrial enlargement; Interventricular septal thickening; Mitral valve leaflet calcification with mild regurgitation; Tricuspid regurgitation (mild); Aortic regurgitation (mild); Left ventricular diastolic dysfunction
78	0025750137	23	28	/	38	9	12	9	62	42	2	30	/	22	12	12	80	3	120	6	-	62	85	＜1	/	10	--	6.2	-	-	46	Left atrial enlargement; Mitral regurgitation (moderate); Tricuspid regurgitation (moderate); Aortic regurgitation (mild); Pulmonary hypertension (moderate); Left ventricular diastolic dysfunction (Grade I)
79	0025750137	20	32	31	3	8.5		9	62	42	32	30	/	25	15	15	78	2.3	39	/	-	56	78	＜1	/	7	--	8	-	-	37	Mitral regurgitation (mild); Tricuspid regurgitation (moderate); Aortic regurgitation (mild); Pulmonary hypertension (mild); Left ventricular diastolic dysfunction (Grade I); Right cardiac dysfunction
80	0026436239	19	28	29	41	9	52	9	29	5.7	/	42	35	32	/	25	5	15	0.6	1.5	0.7	2.1	/	＜1	/	/	144	-	33	-	-	Segmental wall motion abnormality; Left ventricular apical aneurysm formation; Left atrial enlargement; Aortic regurgitation (mild); Mitral regurgitation (mild); Tricuspid regurgitation (mild); Possible pulmonary hypertension; Left cardiac dysfunction
81	0026436239	22	32	30	42	10	55	10	25	46	35	25	11	24	14	14	67	1.8	100	4	-	72	30	>1	/	7	-	10	-	-	-	Segmental left ventricular wall motion abnormality with rounded apex; Left ventricular enlargement; Mitral regurgitation (mild); Aortic valve degeneration; Decreased left ventricular systolic and diastolic function; Decreased right ventricular systolic function
82	0023711818	20	26	30	33	10	46	10	20	41	30	22	12	12	/	/	6	4	115	5	-	8	10	<1	/	/	62		-	-	-	Mild mitral regurgitation; Mild aortic regurgitation; Decreased left ventricular diastolic function
83	0023711818	20	28		34	10	45	10	54	42	32	33	/	/	/	/	/	/	110	5	-	72	90	<1	/	8	--	9	-	-	-	Mitral regurgitation (mild); Tricuspid regurgitation (mild); Left ventricular diastolic dysfunction (Grade I); Low normal left ventricular systolic function
84	26344593	20	29	29	32	9	42	9	18	40	30	22	12	12	/	/	102	4	116	5	8	12	/	/	/	/	62		-	-	-	Mild aortic regurgitation; Mild mitral regurgitation; Decreased left ventricular diastolic function
85	0026344593	23	33	32	34	8	45	8	64	44	33	32	/	23	13	13	91	3	141	8	-	54	72	<1	/	/	--		-	-	-	Mitral regurgitation (mild); Decreased left ventricular diastolic function
86	0026344593	20	29	27	28	9	40	9	62	42	32	28	21	21	12	12	90	3	100	4	-	70	80	<1	/	10	--	7	-	-	-	No obvious abnormalities in intracardiac structures; Left ventricular diastolic dysfunction (Grade I)
87	0024685734	22	35	30	42	9	55	9	55	53	36	33	/	22	12	12	100	4	190	14	-	70	80	<1	/	10	--	7	-	-	26	Slightly decreased motion amplitude of left ventricular anterior wall, clinical correlation recommended; Left ventricular enlargement; Mitral regurgitation (mild); Tricuspid regurgitation (mild); Aortic valve calcification with regurgitation (moderate); Low normal left ventricular systolic function
88	0024685734	22	30	28	30	9	40	9	55	45	32	30	21	22	12	12	85	3	100	4	-	70	80	<1	190	10	--	7	-	-	-	Tricuspid regurgitation (mild); Pulmonary hypertension (mild); Aortic regurgitation (mild); Low normal left ventricular systolic function; Left ventricular diastolic dysfunction (Grade I)
89	0024685734	21	33	34	41	10	49	10	52	45	33	34	/	23	12	12	100	4	110	5	-	60	80	<1	/	6	--	0	-	-	-	Left atrial enlargement; Mitral regurgitation (mild-to-moderate); Tricuspid regurgitation (mild); Aortic regurgitation (mild-to-moderate); Decreased left cardiac function
90	0024685734	26	33	34	37	12	46	10	55	50	47	45	16	23	3	13	87	3	153	9	-	103	52	>2	/	7	--	14.7	-	-	-	Relative enlargement of right heart; Interventricular septal thickening; Mitral regurgitation (mild); Tricuspid regurgitation (mild); Aortic valve degeneration with regurgitation (mild); Pulmonary hypertension (mild); Low normal cardiac function
91	0026390784	21	28	29	33	9	19	9	2	42	33	27	/	23	/	-	90	3	120	6	-	64	95	<1	/	8	10	8	-	-	-	No obvious abnormalities in intracardiac structures; Left ventricular diastolic dysfunction (Grade I)
92	0026390784	20	29	30	33	10	5	10	60	43	33	30	18	23	13	12	/	90	3	110	-	/	6	<1	/	/	-	10	7	-	-	No obvious abnormalities in intracardiac structures; Left ventricular diastolic dysfunction (Grade I)
93	0021491960	20	35	32	39	11	50	10	52	44	36	35	/	24	15	15	0.9	3	1.4	8	-	1	0	<1	180	/	17	-	17	-	-	Valvular damage; Suspicious mitral valve prolapse with moderate insufficiency (transesophageal echocardiography recommended for further evaluation); Segmental ventricular wall motion abnormality; Mild left heart enlargement; Slightly thickened interventricular septum; Mild aortic regurgitation; Mild tricuspid regurgitation; Slightly decreased left heart function; Mild pericardial effusion
94	0021491960	18	31	35	37	10.7	49	10.5	39	3.8	/	45	/	25	15	15	0.53	1.1	0.8	28	-	0.4	0.8	<1	180	0.4	0.8	0.5	180	-	-	Segmental ventricular wall motion abnormality; Normal dimensions of all atria and ventricles; Mild aortic regurgitation; Mild mitral regurgitation; Mild tricuspid regurgitation; Decreased left heart function; Mild pericardial effusion
95	0024624019	20	31	30	34	9	51	9	60	48	35	32	/	23	13	13	98	4	144	8.3	-	45	63	<1	/	10	--	4.5	-	-	15	Mild tricuspid regurgitation; Aortic valve degeneration; Left ventricular diastolic dysfunction Grade I
96	0026377761	19	25	5	29	9	5	9	60	50	5	38	/	20	10	10	110	5	111	5	-	66	76	<1	/	/	-	-	-	-	64	Tricuspid regurgitation (mild); Pulmonary hypertension (moderate); Left ventricular diastolic dysfunction (Grade I)
97	0026377761	17	19	16	18	6	28	6	63	5	19	42	/	20	10	10	100	3	120	6	-	76	77	<1	/	7	--	8	-	-	45	Tricuspid regurgitation (mild); Pulmonary hypertension (mild-to-moderate); Left ventricular diastolic dysfunction (Grade I)
98	26005622	20	32	39	36	12	45	11	50	46	35	30	/	23	13	13	131	6.9	133	7	-	60	90	<1	/	6	--	10	-	-	23	Decreased motion amplitude of left ventricular anterior wall; Left ventricular wall thickening; Ascending aortic dilatation; Mitral regurgitation (mild); Tricuspid regurgitation (mild); Aortic regurgitation (mild); Decreased left heart function
99	0026005622	19	36	36	38	10	46	10	55	45	31	23	11	12	90	3	110	5	56	99	-	/	/	<1	55	/	-	-	-	-	-	Left atrial enlargement; Mitral regurgitation (mild); Tricuspid regurgitation (mild); Left ventricular diastolic dysfunction (Grade I); Low normal left ventricular systolic function
100	0026005622	20	30	31	41	9	45	9	46	41	32	31	21	22	12	12	88	3	100	4	-	64	90	<1	/	8	--	8	-	-	-	Left atrial enlargement; Mitral regurgitation (mild); Tricuspid regurgitation (mild); Decreased left heart function
101	0026005622	20	39	32	36	10	49	19	49	42	30	26	/	21	12	12	81	1	92	3	-	41	51	<1	/	6	--		-	-	-	Mitral regurgitation (mild); Decreased left heart function
102	0026005622	20	30	32	37	9	45	9	36	45	33	30	/	23	13	13	89	3	110	5	-	56	89	<1	/	7	--	8	-	-	-	Mild left atrial enlargement; Aortic regurgitation (mild); Left ventricular diastolic dysfunction (Grade I)
103	0026313966	20	31	32	32	9	42	9	63	40	32	31	/	24	13	14	126	6	120	6	-	89	77	>1	/	10	--	8	-	-	-	Tricuspid regurgitation (mild); Pulmonary hypertension (mild); No obvious abnormality in cardiac function
104	0026371861	23	35	38	40	12	59	12	40	45	45	45	/	23	13	13	120	6	140	8	-	72	51	>1	/	5.5	12		-	-	-	Total cardiac enlargement; Mitral regurgitation (mild); Tricuspid regurgitation (mild); Aortic regurgitation (mild); Pulmonary hypertension (mild); Dilatation of aortic sinus and ascending aorta; Decreased left ventricular diastolic and systolic function
105	0026416977	20	34	33	35	9	44	9	54	55	48	32	/	28	17	17	89	3	110	5	-	78	92	<1	/	10	--	7.8	-	-	37	Slightly widened aortic sinus; Mild tricuspid regurgitation; Pulmonary artery dilatation; Pulmonary hypertension (mild); Low normal left ventricular systolic function
106	0020734933	19	29	30	40	9	49	9	60	44	33	30	/	22	12	12	90	/	100	4	-	7	9	<1	/	10	--	7.7	-	-	-	Left atrial enlargement; Mitral regurgitation (mild); Tricuspid regurgitation (mild); Left ventricular diastolic dysfunction (Grade I)
107	0021197330	20	26	33	42	10	57	10	35	55	43	/	/	23	12	12	106	4	115	5	-	8	10	<1	/	/	-	-	-	-	-	Segmental ventricular wall motion abnormality; Global cardiac enlargement; Mild mitral regurgitation; Mild tricuspid regurgitation; Mild aortic regurgitation; Decreased cardiac function
108	0021197330	20	26	33	43	10	56	10	42	54	41	38	/	22	12	12	6	4	92	3	-	60	/	/	/	10	--	6	-	-	31	Left ventricular and right atrial enlargement; Segmental ventricular wall motion abnormality; Mitral regurgitation (mild); Tricuspid regurgitation (moderate-to-severe); Aortic valve degeneration with regurgitation (mild); Pulmonary hypertension (mild); Decreased left ventricular systolic function
109	0021197330	21	28	30	38	8.8	50	8.8	35	46	35	35	/	25	15	15	1	4	1.5	9	-	0.73	0.57	>1	/	/	-	17	-	49	-	Normal dimensions of all atria and ventricles; Rounded cardiac apex; Mild mitral and tricuspid regurgitation; Pulmonary hypertension; Decreased left heart function
110	0022592252	21	31	30	32	10	45	10	62	44	32	31	/	23	12	13	96	3.6	157	9.9	-	69	90	<1	/	8	--	8.6	-	-	-	Tricuspid regurgitation (mild); Left ventricular diastolic dysfunction (Grade I)
111	0026476380	19	31	29	30	9	42	9	63	40	32	30	/	22	12	12	100	4	120	6	-	78	82	<1	/	10	--	7.8	-	-	-	Mitral regurgitation (mild); Tricuspid regurgitation (mild); Left ventricular diastolic dysfunction (Grade I)
112	0026340319	20	28	30	31	10	15	10	60	42	32	30	/	23	13	13	92	3	115	5.1	-	51	62	<1	/	10	--	5.1	-	-	-	Mitral regurgitation (mild); Tricuspid regurgitation (mild); Left ventricular diastolic dysfunction (Grade I)
113	0020573155	18	28	31	33	11	46	11	57	45	33	29	21	23	13	13	96	4	111	5	-	54	78	<1	/	10	--	5.4	-	-	-	Left ventricular wall thickness at upper normal limit; Mitral regurgitation (mild); Tricuspid regurgitation (mild); Aortic regurgitation (mild); Left ventricular diastolic dysfunction (Grade I)
114	0025843313	20	27	25	33	10	45	10	62	40	35	/	/	23	/	/	96	4	118	5	-	10	80	>	/	/	-	-	-	-	-	No obvious abnormalities in intracardiac structure and cardiac function.
115	0021502286	19	32	33	30	9	43	9	50	43	33	30	/	23	/	-	75	2	103	4.5	-	54	80	<1	/	6	--	9	-	-	-	Mitral regurgitation (mild); Tricuspid regurgitation (mild); Aortic regurgitation (mild); Decreased left heart function; Pericardial effusion.
116	0026350262	21	30	29	27	8.6	38	8.6	58	41	38	35	17.2	25	15	15	0.7	2	1.1	5	-	0.73	1.15	0.6	222	/	-	-	-	-	60	Pulmonary hypertension; Normal dimensions of all atria and ventricles; Slight thickening of the mid-apical segment of the lateral wall.
117	0025458273	20	28	28	33	9	45	9	62	18	40	30	/	22	12	12	96	3	116	5	-	8	12	<1	/	/	-	-	-	-	-	Mild mitral regurgitation; Decreased left ventricular diastolic function.
118	0026094970	19	29	28	30	13	42	10	62	18	/	40	30	25	12	12	96	3	126	6	-	8	12	<1	/	/	-	-	-	-	-	Ventricular septal thickening; Mild aortic regurgitation; Decreased left ventricular diastolic function.
119	0026094970	18	23	22	30	12	45	10	64	19	/	45	36	23	11	12	93	3	200	16	-	56	96	<1	/	/	-	-	-	-	-	Ventricular septal thickening; Left ventricular diastolic dysfunction (Grade I).
120	0026359013	20	36	36	35	10	48	10	62	41	31	29	/	23	12	13	90	3	110	5	-	64	89	<1	/	8	10	8	-	-	30	Mitral regurgitation (mild); Tricuspid regurgitation (mild); Left ventricular diastolic dysfunction (Grade I).
121	0021338999	25	33	35	39	10	46	10	58	55	39	35	15.6	30	17	18	60	1.5	121	5.8	-	113	/	/	/	7	--	16	-	-	20	Biatrial enlargement; Mild mitral regurgitation; Mild tricuspid regurgitation; Pulmonary artery dilatation; Mild pericardial effusion; Decreased right heart function; Low normal left ventricular systolic function; Decreased left ventricular diastolic function.
122	0026331715	19	29	31	32	9	45	9	64	47	40	31	/	23	13	13	99	4	123	6	-	/	87	58	/	/	10	-	8.7	-	-	Mild mitral regurgitation; mild tricuspid regurgitation; no obvious abnormality in cardiac function.
123	0026410201	20	28	30	32	9	44	9	60	45	32	30	22	23	13	12	88	3	100	4	-	50	79	<1	/	10	--	5	-	-	-	Mild mitral regurgitation; mild tricuspid regurgitation; left ventricular diastolic dysfunction (Grade I).
124	0024382540	22	34	30	37	9	46	9	59	16	35	32	/	23	13	12	85	3.1	92	3	-	66	94	<1	/	10	--	5.6	-	-	40	Mild mitral regurgitation; mild tricuspid regurgitation; mild aortic regurgitation; mild pulmonary hypertension.
125	0022256322	23	34	36	40	9	50	9	51	43	39	29	19	24	14	14	72	2	86	3	-	89	/	/	/	/	-	-	-	-	20	Left atrial enlargement; mild mitral regurgitation; mild tricuspid regurgitation; low normal left ventricular systolic function.
126	0022256322	23	31	33	41	10	44	10	59	43	36	29	/	24	14	14	90	3	100	4	-	115	/	/	/	10	--	1.5	-	-	-	Left atrial enlargement; mild mitral regurgitation; mild tricuspid regurgitation; left ventricular systolic function within normal range (under atrial fibrillation).
127	0025393653	21	30	32	31	9	45	9	62	41	30	32	19	22	12	12	87	3	110	5	-	64	82	<1	/	8	13	8	-	-	-	Mild mitral regurgitation; mild tricuspid regurgitation; degenerative aortic valve with mild regurgitation; left ventricular diastolic dysfunction (Grade I).
128	0026337471	21	31	31	37	9	48	9	59	47	35	33	/	23	13	13	97	3.7	118	5.8	-	70	91	<1	/	7	--	10	-	-	-	Mild mitral regurgitation; mild tricuspid regurgitation; mild aortic regurgitation; left ventricular diastolic dysfunction (Grade I).
129	0020532353	23	34	27	27	/	5	9	58	55	44	37	17	24	13	13	72	2.1	73	2.1	-	49	63	<1	58	8	9	6	23	46	16	Right heart enlargement; mild tricuspid regurgitation; biventricular diastolic dysfunction (under tachycardia).
130	0020532353	18	26	24	30	9	19	9	62	16	33	27	/	23	13	13	90	3	120	6	-	36	77	<1	/	/	--	8	-	-	-	Mild aortic regurgitation; left ventricular diastolic dysfunction (Grade I).
131	0024716485	20	30	30	30	10	48	10	60	19	/	45	36	23	11	12	90	3	110	5	-	56	96	<1	/	/	-	-	-	-	-	Mild mitral regurgitation; mild tricuspid regurgitation; left ventricular diastolic dysfunction (Grade I).
132	0026376085	24	33	30	38	10	54	10	62	62	40	30	/	30	12	12	78	2	129	6	-	66	77	<1	/	7	--	8	-	-	45	Mild tricuspid regurgitation; mild to moderate pulmonary hypertension; left ventricular diastolic dysfunction (Grade I).
133	0026273352	20	32	33	35	9	44	9	64	50	37	28	22	21	12	12	93	3	120	6	-	45	60	<1	/	9	12	<1	-	-	-	Mild tricuspid regurgitation; mild pulmonary hypertension; left ventricular diastolic dysfunction (Grade I).
134	0026251379	20	31	30	32	9	44	9	63	44	33	30	/	22	12	12	93	3	120	6	-	72	82	<1	/	10	--	7.2	-	-	17	Hyperechoic mass at the junction of the right atrium and inferior vena cava, thrombus suspected; Mild mitral regurgitation; Mild tricuspid regurgitation; Left ventricular diastolic dysfunction (Grade I).
135	0024694034	21	29	31	35	10	46	10	59	41	35	31	20	24	14	14	109	4.1	138	4.3	-	58	95	<1	/	8	--	7.2	-	-	-	Segmental wall motion abnormality; Mild mitral regurgitation; Mild aortic regurgitation; Left ventricular diastolic dysfunction (Grade I).
136	0022929619	23	40	32	44	9	55	9	57	45	35	35	/	22	11	11	73	2.2	93	3.5	-	76	/	/	/	10	--	7.6	-	-	-	Status post aortic valve replacement; status post aortic surgery; mild left heart enlargement; dilatation of aortic sinus; mild mitral regurgitation; mild tricuspid regurgitation; no significant reduction in left ventricular systolic function.
137	0026193170	19	29	31	30	9	45	9	60	42	32	30	/	23	13	13	90	3	100	4	-	63	87	<1	/	9	--	7	-	-	-	No obvious abnormalities in intracardiac structures; Left ventricular diastolic dysfunction (Grade I).
138	0023920519	22	28	27	29	9	42	9	62	40	30	30	20	22	12	12	85	3	100	4	-	70	80	<1	190	10	--	7	-	-	-	No obvious abnormalities in intracardiac structures; Left ventricular diastolic dysfunction (Grade I).
139	0026423287	20	30	32	42	9	43	9	62	43	32	30	/	23	13	13	103	4	120	6	-	66	82	<1	/	6	--	11	-	-	-	Left atrial enlargement; mild mitral regurgitation; mild tricuspid regurgitation; left ventricular diastolic dysfunction (Grade I).
140	0022976320	20	29	33	34	9	46	9	60	44	31	30	/	21	/	/	90	3	118	6	-	60	71	<1	/	7	-	7.1	-	-	-	Mild mitral regurgitation Mild tricuspid regurgitation Grade I left ventricular diastolic dysfunction
141	0022976320	19	30	32	34	9	44	9	62	45	30	28	22	21	12	12	86	3	120	6.3	-	45	63	<1	/	6	9	<1	-	-	-	Mild mitral regurgitation Mild tricuspid regurgitation Grade I left ventricular diastolic dysfunction
142	0025150734	20	28	30	31	9	45	9	60	45	32	30	/	23	13	12	88	3	100	4	-	60	/	/	/	10	--	6	-	-	-	Mild mitral regurgitation; Mild tricuspid regurgitation; No obvious abnormality of left ventricular systolic function
143	0020530457	22	32	31	33	8	44	8	63	46	30	31	22	21	12	12	93	3	120	6	-	70	113	<1	/	6	9	11	-	-	-	No obvious abnormality of cardiac structure; Grade I left ventricular diastolic dysfunction
144	0023824336	21	30	32	36	9	45	9	66	45	32	30	/	23	13	13	83	3	110	5	-	/	99	<1	/	6	-	10	-	-	21	Mild mitral regurgitation; Mild tricuspid regurgitation; Mild aortic regurgitation; Grade I left ventricular diastolic dysfunction
145	0026299844	14	19	20	25	5	30	5	60	30	21	/	/	14	8	8	96	4	111	5	-	98	74	>1	/	/	-	-	-	-	-	The diameters of all atria and ventricles are within normal limits, and no obvious abnormal echo is seen in each atrium and ventricle. The thickness and motion amplitude of the left ventricular wall are within normal limits; the ventricular wall motion is coordinated, and no obvious segmental wall motion abnormality is detected. No abnormality is found in the structure and opening-closing motion …
146	0026416977	20	34	33	35	9	44	9	54	55	48	32	/	28	17	17	89	3	110	5	-	78	92	<1	/	10	--	7.8	-	-	37	Slight dilatation of the aortic sinus; Mild tricuspid regurgitation; Dilated pulmonary artery with mild pulmonary hypertension; Left ventricular systolic function at the lower limit of normal
147	0021853573	21	30	33	35	9	51	9	56	45	30	28	22	23	13	13	90	3	100	/	-	66	/	/	/	/	-	-	-	-	33	Ventricular wall dyssynchrony; Mild tricuspid regurgitation; Left ventricular systolic function within normal range
148	0026417029	21	32	31	32	10.8	45	10.8	62	44	33	20	/	23	13	13	90	3	120	6	-	45	78	<1	/	10	-	4.5	-	-	16	Ventricular wall dyssynchrony; Tricuspid regurgitation; Left ventricular systolic function within normal range
149	0026355443	20	29	30	40	10	5	10	58	43	33	30	18	23	13	3	90	3	110	5	-	56	78	<1	/	8	10	7	-	-	-	Left atrial enlargement; Mild mitral regurgitation; Grade I left ventricular diastolic dysfunction
150	0026385966	22	31	30	35	5	60	9	36	38	32	/	/	23	12	12	74	2.2	104	4	-	37	50	<1	/	/	-	-	-	-	-	Segmental wall motion abnormality; Thinning of the left ventricular anterior wall; Left ventricular enlargement; Mild mitral regurgitation; Mild tricuspid regurgitation; Decreased left ventricular diastolic function; Small pericardial effusion
151	0026309519	20	28	31	33	10	45	10	58	41	35	/	/	23	/	/	94	3	111	5	-	5	11	<1	/	/	-	-	-	-	-	Mild mitral regurgitation; Mild tricuspid regurgitation; Decreased left ventricular diastolic function
152	0026309519	21	30	33	11	9	56	9	39	18	38	/	/	25	15	15	72	2	83	3	-	100	70	1	/	6.8	-	15	-	-	-	Segmental wall motion abnormality with slightly rounded apex; Left cardiac enlargement; Moderate mitral regurgitation; Mild tricuspid regurgitation; Mild aortic regurgitation; Decreased left ventricular systolic and diastolic function
153	0026460544	16	32	30	33	10	44	10	57	50	40	38	/	23	13	13	15	5	137	7	-	69	93	<1	/	8	--	8.6	-	-	42	Full right atrium; Moderate mitral regurgitation; Moderate tricuspid regurgitation; Mild aortic regurgitation; Mild pulmonary hypertension; Grade I left ventricular diastolic dysfunction
154	0026326015	20	34	32	36	11	39	11	32	48	38	32	18	25	15	15	76	2	99	3	-	36	/	/	/	5	-	13	-	-	20	Segmental wall motion abnormality; Left ventricular enlargement; Mild mitral regurgitation; Mild tricuspid regurgitation; Mild aortic regurgitation; Decreased left cardiac function
155	0026326015	20	28	30	35	11	36	10	36	40	35	/	/	23	12	12	95	3	126	6	-	9	11	<1	/	/	-	-	9	11	-	Left ventricular enlargement; Mild mitral regurgitation; Mild tricuspid regurgitation; Mild aortic regurgitation; Decreased left cardiac function
156	0026404005	20	30	30	39	13	60	12	32	45	30	30	/	25	12	12	90	3	150	9	-	56	96	<1	/	10	--	5	-	-	-	Left cardiac enlargement; Left ventricular wall thickening; Mild mitral regurgitation; Grade I left ventricular diastolic dysfunction; Decreased left ventricular systolic function; Mild tricuspid regurgitation
157	0022675485	21	37	36	44	19	45	19	35	64	45	30	/	29	13	13	93	3	102	4	-	39	81	<1	/	10	-	5.9	-	-	28	Biatrial enlargement; Left ventricular wall thickening; Dilatation of aortic sinus and pulmonary artery; Mild mitral regurgitation; Mild tricuspid regurgitation; Mild aortic regurgitation; Decreased left cardiac function; Small pericardial effusion
158	0026222651	20	30	31	32	8	42	8	60	43	30	31	21	22	2	12	93	3	129	6	-	70	103	≤1	/	6	9	1	-	-	-	No obvious abnormality of cardiac structure; Grade I left ventricular diastolic dysfunction
159	0026222651	18	26	25	27	8.8	35	8.8	68	38	30	29	/	18	13	13	0.5	3	1.5	9	-	/	0.69	0.74	0.9	160	-	-	-	-	25	Normal diameters of all atria and ventricles; Grade I left ventricular diastolic dysfunction
160	0026371790	22	28	26	30	9	42	9	64	42	30	33	23	22	12	12	95	3.5	115	5.5	-	59	79	<1	/	8	--	7.3	-	-	-	No obvious abnormality of cardiac structure; Grade I left ventricular diastolic dysfunction
161	0026371790	20	28	26	31	10	45	10	62	41	35	/	/	24	/	/	91	3	111	5	-	10	12	<1	/	/	-	-	-	-	-	Minor mitral regurgitation, minor tricuspid regurgitation, reduced left ventricular diastolic function
162	0021522026	20	30	22	34	10	15	10	57	16	35	30	/	23	13	13	90	3	151	9.2	-	50	64	<1	/	10	-	5	-	-	19	Tricuspid regurgitation (minor); Left ventricular diastolic dysfunction (Grade I)
163	0021522026	20	26	26	38	9	15	9	58	15	30	30	22	23	13	12	89	3	173	11	-	36	79	<1	/	10	-	5.5	-	-	-	Left atrial hypertrophy with mitral regurgitation (minor), tricuspid regurgitation (minor), and left ventricular diastolic dysfunction (Grade I)
164	0026335819	21	32	30	36	14	51	12	56	40	30	30	19	22	12	12	74	1	110	5	-	92	/	/	/	7	--	13	-	-	21	Segmental abnormal ventricular wall motion in the left ventricle; left ventricular enlargement; left ventricular wall thickening; tricuspid regurgitation (minor); normal left ventricular systolic function with low ejection fraction
165	0026335819	22	33	35	43	14	49	10	41	43	30	/	/	23	13	13	90	3	107	4.6	-	58	76	<1	/	/	-	-	-	-	-	Segmental abnormal ventricular wall motion; Ventricular septal thickening; Moderate mitral regurgitation; Mild aortic regurgitation; Reduced left ventricular systolic and diastolic function; Mild tricuspid regurgitation; Left atrial enlargement;
166	0026335819	19	30	31	38	9	44	9	60	42	32	30	/	22	12	12	80	2	100	4	-	63	82	<1	/	10	-	6.3	-	-	27	Segmental ventricular wall motion abnormality; Left atrial enlargement; Mitral regurgitation (minor); Tricuspid regurgitation (minor); Left ventricular diastolic dysfunction (Grade I)
167	0026335819	20	33	33	38	12.8	41	11.8	60	44	37	35	15	22	14	14	1.1	5	1.4	8	-	1.06	single wave	/	/	/	-	-	-	-	34	Segmental ventricular wall motion abnormalities; left atrial filling; left ventricular wall thickening; mild aortic regurgitation; moderate mitral regurgitation; mild-to-moderate tricuspid regurgitation; possible pulmonary hypertension; reduced left ventricular diastolic function; decreased right heart function
168	0026328858	20	28	29	43	12.9	45	9.3	62	44	30	30	/	23	14	14	0.9	3	1.6	10	-	0.88	0.91	0.9	198	/	-	-	-	-	43	Segmental ventricular wall motion abnormalities; left atrial enlargement; ventricular septal thickening; aortic regurgitation-mild; mitral regurgitation-mild; tricuspid regurgitation-mild; pulmonary hypertension; left ventricular diastolic dysfunction grade I
169	0026145366	20	0	1	32	11.5	12	11.5	60	43	33	30	/	23	13	13	90	3	110	5	-	78	93	<1	/	10	-	7.8	-	-	-	Left ventricular wall thickening; mitral regurgitation (minor); left ventricular diastolic dysfunction (Grade I); tricuspid regurgitation (minor);
170	0026145366	18	9	9	30	10	16	0	60	45	35	33	/	22	12	12	105	5	122	6	-	70	80	<1	/	10	-	7	-	-	20	Mitral regurgitation (minor); tricuspid regurgitation (minor); degenerative aortic valve disease with regurgitation (minor); dilation of the aortic sinus and ascending aorta; left ventricular diastolic dysfunction (Grade I)
171	0026145366	25	9	38	10	10	3	10	59	47	39	/	/	25	15	15	98	4	100	4	-	30	90	<1	/	/	-	-	-	-	-	Left atrial enlargement; Dilatation of the aortic sinus and ascending aorta; Mild mitral regurgitation; Mild tricuspid regurgitation; Mild aortic regurgitation; Mild pulmonary hypertension; Grade I left ventricular diastolic dysfunction
172	0026337983	23	34	36	30	10	50	10	57	42	30	33	/	22	/	-	96	3.3	143	8.2	-	46	70	<1	/	8	--	6	-	-	22	Tricuspid regurgitation (minor); Left ventricular diastolic dysfunction (Grade I)
173	0024126690	21	35	37	40	8.4	58	0	37	44	36	35	/	23	14	14	0.8	3	1	4	-	0.41	0.64	0.6	220	/	-	-	-	-	28	Segmental wall motion abnormality; Left cardiac enlargement with rounded apex; Mild aortic regurgitation; Mild mitral regurgitation; Mild tricuspid regurgitation; Decreased left cardiac function; Small pericardial effusion
174	0024126690	21	31	33	40	10	59	10	36	50	39	32	/	27	15	15	92	3	106	4.3	-	82	69	>1	/	6	-	3.6	-	-	46	Segmental wall motion abnormality; apical aneurysm; left cardiac enlargement; mild mitral regurgitation; moderate tricuspid regurgitation; mild aortic regurgitation; mild-to-moderate pulmonary hypertension; decreased left cardiac function
175	0024126690	21	30	28	39	10	59	10	38	51	40	30	/	27	15	15	89	3	100	4	-	72	50	14	/	6	--	12	-	-	46	Segmental wall motion abnormality; left cardiac enlargement; rounded left ventricular apex, ventricular aneurysm not excluded; mild mitral regurgitation; moderate tricuspid regurgitation; mild aortic regurgitation; mild-to-moderate pulmonary hypertension; decreased left cardiac function
176	0024126690	20	26	30	42	10	56	10	43	39	30	/	/	22	12	12	96	3	16	5	-	8	2	<1	/	/	-	-	-	-	-	Segmental wall motion abnormality; left cardiac enlargement; mild mitral regurgitation; mild tricuspid regurgitation; mild aortic regurgitation; decreased left cardiac function
177	0024126690	21	30	30	43	9	59	9	48	42	32	30	/	22	2	12	90	3	100	4	-	68	86	<1	/	10	--	6.8	-	-	33	Segmental wall motion abnormality; left cardiac enlargement; mild mitral regurgitation; mild tricuspid regurgitation; decreased left cardiac function
178	0024126690	20	32	31	39	9	45	9	47	46	33	27	/	23	/	-	93	3	110	5	-	56	70	<1	/	7	--	8	-	-	36	Segmental wall motion abnormality; left atrial enlargement; mild mitral regurgitation; mild tricuspid regurgitation; mild pulmonary hypertension; decreased left cardiac function
179	0024126690	21	28	-	40	8	45	8	30	46	30	28	/	23	/	-	95	3.6	110	5	-	66	72	<1	/	10	--	6.6	-	-	28	Segmental wall motion abnormality; left atrial enlargement with slightly rounded apex; mild mitral regurgitation; mild tricuspid regurgitation; mild aortic regurgitation; decreased left cardiac function
180	0026295846	20	31	31	46	12	57	12	40	41	32	31	21	22	12	12	88	3	100	4	-	64	90	<1	/	8	--	8	-	-	33	Left cardiac enlargement; left ventricular wall thickening; severe mitral regurgitation; mild tricuspid regurgitation; decreased left cardiac function; pericardial effusion
181	0026295846	18	34	33	47	13	66	12	38	49	38	36	19	22	14	14	0.8	3	1.3	7	-	0.68	1	0.7	210	/	-	-	-	-	45	Left cardiac enlargement; left ventricular wall thickening; severe mitral regurgitation; mild tricuspid regurgitation; pulmonary hypertension; decreased left cardiac function; small-to-moderate pericardial effusion
182	0022565526	19	31	33	31	10	47	10	63	43	31	30	22	22	12	12	17	5.5	143	8.2	-	63	72	<1	/	8	--	7.9	-	-	-	Mild tricuspid regurgitation; Grade I left ventricular diastolic dysfunction; small pericardial effusion
183	0023994602	19	36	42	43	13	16	12	59	16	36	35	/	23	13	13	90	3	104	4.2	-	36	89	<1	/	10	-	5.6	-	-	21	Heart rate 153 bpm during examination; Left atrial enlargement; left ventricular wall thickening; mitral regurgitation; tricuspid regurgitation; aortic regurgitation; Grade I left ventricular diastolic dysfunction
184	0020118545	20	29	29	30	9	40	9	63	40	30	27	/	22	12	12	80	3	100	4	-	90	/	/	/	10	--	9	-	-	-	Mild tricuspid regurgitation; left ventricular systolic function within normal range; trace pericardial effusion
185	0026329732	22	30	37	38	10.1	49	10.4	60	44	39	30	23	22	12	12	88	3	10	5	-	45	80	<1	/	10	--	4.5	-	-	23	Left atrial enlargement; dilatation of the ascending aorta; thickening of the basal segment of the interventricular septum; mild-to-moderate mitral regurgitation; mild-to-moderate tricuspid regurgitation; degenerative changes of the aortic valve with mild regurgitation; Grade I left ventricular diastolic dysfunction
186	0026331454	20	32	31	38	9	45	9	59	44	33	30	/	26	15	15	93	3	20	6	-	72	82	<1	/	10	--	7.2	-	-	26	Left atrial enlargement; mild tricuspid regurgitation; degenerative changes of the aortic valve with mild regurgitation; Grade I left ventricular diastolic dysfunction
187	0026364744	21	30	32	30	9	42	9	59	40	32	30	/	21	10	10	89	2	115	5	-	60	70	<1	/	10	--	6	-	-	10	Mild aortic regurgitation; mild mitral regurgitation; mild tricuspid regurgitation; Grade I left ventricular diastolic dysfunction; follow-up recommended
188	0026372083	8	28	27	29	0	42	0	60	40	30	/	/	20	0	0	62	2	79	3	-	46	72	<1	/	/	-	-	-	-	-	Incoordination of left ventricular wall motion amplitude Mitral regurgitation (minor) Reduced left ventricular diastolic function
189	0024732951	22	30	32	39	9	43	9	60	45	35	33	20	23	13	13	100	4	110	5	-	64	91	<1	/	8	--	8	-	-	32	Left atrial enlargement; calcification and regurgitation of the posterior leaflet of the mitral valve (minor); tricuspid regurgitation (minor); left ventricular diastolic dysfunction (Grade I)
190	0026390099	21	28	27	33	9	46	9	60	43	32	29	18	24	13	13	89	3	120	6	-	71	96	<1	193	8	--	9	-	-	-	No obvious abnormality in cardiac structure; Grade I left ventricular diastolic dysfunction; follow-up recommended.
191	0026392245	19	29	36	33	10	46	10	61	43	33	29	18	24	13	13	81	2.5	99	4	-	61	73	<1	182	8	--	8	-	-	20	Aortic dissection, Stanford type A; mild mitral regurgitation; mild tricuspid regurgitation; mild aortic regurgitation; small pericardial effusion; Grade I left ventricular diastolic dysfunction.
192	0026405940	22	33	30	35	9	45	9	64	43	33	30	/	23	13	12	80	2.5	100	4	-	80	58	>1	/	10	--	8	-	-	-	No obvious abnormalities in cardiac structure and function.
193	0025356559	16	25	27	30	9	35	10	62	40	30	30	22	20	12	12	87	3	110	5	-	64	96	<1	/	8	10	8	-	-	-	Mild mitral regurgitation; mild tricuspid regurgitation; Grade I left ventricular diastolic dysfunction.
194	0025356559	25	37	35	39	10	49	10	60	40	30	/	/	22	12	12	91	3.3	100	4	-	80	86	<1	/	/	-	-	-	-	-	Left atrial enlargement; dilatation of the aortic sinus; mild mitral regurgitation; Grade I left ventricular diastolic dysfunction; mild tricuspid regurgitation.
195	0022368285	20	32	33	35	12	46	12	51	43	35	30	/	23	13	13	80	2.5	99	4	-	52	87	<1	/	6	--	8.6	-	-	-	Left ventricular wall thickening; mild mitral regurgitation; mild tricuspid regurgitation; mild aortic regurgitation; slightly decreased left ventricular systolic function; Grade I left ventricular diastolic dysfunction; trace pericardial effusion.
196	0022069253	26	44	37	28	12	47	12	60	44	32	30	25	21	11	11	109	4.7	116	5	-	40	80	<1	190	10	--	4	-	-	-	Left ventricular wall thickening; widening of the aortic sinus and ascending aorta; Grade I left ventricular diastolic dysfunction.
197	0026351006	23	33	32	38	9	43	9	58	38	31	30	21	23	12	12	105	4.5	191	14	-	58	79	<1	/	8	--	7.2	-	-	40	Left atrial enlargement; mild tricuspid regurgitation; mild pulmonary hypertension; Grade I left ventricular diastolic dysfunction.
198	0026324502	22	33	35	40	9	43	9	56	42	31	/	/	23	13	13	90	3	100	4	-	66	84	<1	/	/	-	-	-	-	-	Mild mitral regurgitation; decreased left ventricular diastolic function.
199	0025387602	21	30	29	34	9	43	9	45	43	30	29	23	23	12	13	70	2	90	3	-	89	57	>1	/	8.3	10.7	10.7	-	-	-	Diffuse hypokinesis of left ventricular wall motion; small pericardial effusion; decreased left ventricular systolic and diastolic function.
200	0026362276	22	32	30	32	9	40	9	65	45	35	33	/	22	12	12	90	3	100	4	-	70	80	<1	/	10	--	7	-	-	-	No obvious abnormality in cardiac structure; Grade I left ventricular diastolic dysfunction.
201	0026362276	20	30	30	30	10	41	10	64	45	30	30	/	25	12	12	90	3	150	9	-	56	96	<1	/	10	--	5	-	-	-	Mild tricuspid regurgitation; Grade I left ventricular diastolic dysfunction.
202	0026407292	21	30	28	32	10	50	10	60	42	32	30	/	22	12	12	80	2.6	140	8	-	52	89	<1	/	10	--	5.2	-	-	-	No obvious abnormality in cardiac structure; Grade I left ventricular diastolic dysfunction.
203	0026407292	21	31	32	33	9	43	9	61	40	32	30	/	23	13	13	100	4	120	6	-	78	93	<1	/	10	--	7.8	-	-	-	Mild mitral regurgitation; mild tricuspid regurgitation; Grade I left ventricular diastolic dysfunction.
204	0026407292	22	27	29	30	9	45	9	60	41	32	30	/	22	12	12	88	3	100	4	-	64	82	<1	/	8	--	8	-	-	-	Mild mitral regurgitation; mild tricuspid regurgitation; Grade I left ventricular diastolic dysfunction.
205	0026443010	22	32	30	33	9	40	9	60	42	32	30	/	22	12	12	93	3.1	120	4	-	70	80	<1	/	10	--	7	-	-	-	No obvious abnormality in cardiac structure; Grade I left ventricular diastolic dysfunction.
206	0026452754	20	28	30	35	0	47	0	57	40	32	/	/	24	/	/	91	3	111	5	-	8	10	<1	/	/	-	-	-	-	-	Segmental wall motion abnormality; mild mitral regurgitation, mild tricuspid regurgitation, mild aortic regurgitation; decreased left ventricular diastolic function.
207	0023009060	20	28	33	43	0	56	10	25	40	32	/	/	24	/	/	91	3	111	5	-	8	10	<1	/	/	-	-	-	-	-	Left ventricular enlargement; moderate mitral regurgitation; mild tricuspid regurgitation; mild aortic regurgitation; decreased left ventricular function.
208	0023009060	18	28	27	39	8	53	8	30	40	30	/	/	23	3	13	89	3	110	5	-	54	77	<1	/	/	-	-	-	-	-	Left heart enlargement; moderate mitral regurgitation; mild tricuspid regurgitation; mild aortic regurgitation; decreased left ventricular diastolic and systolic function.
209	0026407292	22	27	29	30		45	9	60	41	32	30	/	22	12	12	88		100	4	-	64	82	<1	/	8	-	-	-	-	-	Mitral regurgitation (minor) Tricuspid regurgitation (minor) Left ventricular diastolic dysfunction (Grade I)
210	0026443010	22	32	30	33	9	40	9	60	42	32	30	/	22	12	12	93	3.1	120	4	-	70	80	/	/	10	-	7	-	-	-	No significant structural abnormalities were observed in the heart. Left ventricular diastolic dysfunction (Grade I).
211	0026452754	20	28	30	35	10	47	10	57	40	32	18	/	24	/	/	91	3	111	5	-	8	10	/	/	/	-	-	-	-	-	Segmental ventricular wall motion abnormality mitral regurgitation, tricuspid regurgitation aortic regurgitation left ventricular diastolic dysfunction
212	0023009060	20	28	33	43	10	56	10	25	40	32	18	/	24	/	/	91	3	111	5	-	8	10	<1	/	/	-	-	-	-	-	Left ventricular enlargement with moderate mitral regurgitation mild tricuspid regurgitation mild aortic regurgitation reduced left ventricular function
213	0023009060	18	28	27	39	8	53	8	30	40	30	22	/	23	13	13	89	3	110	5	-	54	77	<1	/	/	-	-	-	-	-	Left ventricular enlargement with moderate mitral regurgitation mild tricuspid regurgitation mild aortic regurgitation reduced left ventricular diastolic and systolic function
214	0021775817	21	31	30	34	10	45	10	60	48	47	43	15	22	11	12	130	7	160	10	-	78	56	>1	198	6	4	13	-	-	27	Right heart enlargement with tricuspid regurgitation (mild) degenerative changes of the aortic valve with regurgitation (mild) abnormal systolic displacement of the tricuspid annulus (TAPSE value) suggest reduced right ventricular systolic function while no significant abnormalities were observed in left ventricular systolic or diastolic function.
215	0021775817	20	29	30	39.5	10	48	10	62	67	54	55	18	27	15	15	100	4	260	12	-	70	80	/	/	7	-	10	-	-	51	Left atrial and right ventricular enlargement mitral regurgitation (minor) tricuspid regurgitation (moderate to severe) degenerative aortic valve disease with regurgitation (minor) widened pulmonary artery main trunk diameter pulmonary hypertension (moderate) left ventricular diastolic dysfunction (Grade I)
216	0026472355	19	29	30	31	12	42	10	60	42	32	30	/	23	13	13	100	4	108	4.2	-	64	72	<1	/	/	-	8	-	-	-	Interventricular septal thickening with mitral regurgitation (minor) left ventricular diastolic dysfunction grade I
217	0021952005	20	28	31	34	9	43	9	57	38	31	17	/	23	/	/	91	3	111	5	-	9	12	<1	/	/	-	-	-	-	-	Minor mitral regurgitation minor tricuspid regurgitation minor aortic regurgitation reduced left ventricular diastolic function
218	0026066683	19	28	33	39	10	47	10	40	45	35	30	/	22	12	12	0.9		1.1	5	-	0.56	0.58	1	147	/	-	-	-	-	12	Normal range for all chamber and intracardiac diameters aortic regurgitation in small amount mitral regurgitation in small amount tricuspid regurgitation in small amount reduced left ventricular function pericardial effusion in small amount
219	0026066683	20	26	29	30	8	46	10	70	44	34	32	/	25	15	15	0.9	3	1.3	7	-	0.37	0.49	0.8	174	/	-	-	-	-	19	Normal range for all chamber diameters and intracardiac diameter mitral regurgitation mild left ventricular diastolic dysfunction (Grade I)
220	0022220439	20	25	31	34	9	44	9	58	41	32	30	/	23	12	12	100	4	120	6	-	99	74	>1	/	10	-	9.9	-	-	-	Tricuspid regurgitation (minor) no abnormal cardiac function pericardial effusion
221	0022220439	20	28	32	28		42	9	62	43	33	31	/	22	12	12	90	3	100	4	-	85	/	/	/	/	-	15	-	-	-	Decreased left ventricular inferior posterior wall thickness ratio mitral regurgitation (minor) aortic regurgitation (minor) pericardial effusion (minor) normal left ventricular systolic function range reduced left ventricular diastolic function
222	0026442238	22	30	28	32		40	9	60	45	32	30	/	23	13	13	90	3	100	4	-	70	80	/	/	10	-	7	-	-	-	No significant structural abnormalities were observed in the heart. Left ventricular diastolic dysfunction (Grade I).
223	0022072061	22	29	34	41	10	56	10	41	46	33	27	/	23	13	13	90	3	120	6	-	103	65	/	/	10	-	10.3	-	-	42	Segmental ventricular wall motion abnormality left ventricular enlargement rounded cardiac apex moderate mitral regurgitation mild tricuspid regurgitation mild aortic regurgitation reduced cardiac function (predominantly left ventricular) pericardial effusion
224	0022072061	20	31	30	38		55	9	50	41	32	20	/	21	11	11	91	3	110	5	-	67	89	/	/	/	-	-	-	-	-	Left ventricular enlargement with segmental ventricular wall motion abnormalities mitral regurgitation (minor) tricuspid regurgitation (minor) pericardial effusion reduced left ventricular diastolic function normal left ventricular systolic function low ejection fraction
225	0022072061	20	32	32	39	9	56	9	60	45	32	30	/	22	12	12	90	3	105	4.2	-	60	83	<1	/	/	-	10	-	-	-	Left ventricular enlargement with mitral regurgitation (mild) tricuspid regurgitation (mild) left ventricular diastolic dysfunction (Grade I) pericardial effusion
226	0025704352	21	31	30	34	9	43		65	43	32	31	/	22	12	13	81	2.6	120	5.8	-	117	89	>1	/	9.8	6.5	12	260		27	Tricuspid regurgitation (mild) no abnormal cardiac function
227	0021734574	19	31	33	33	12	42	11	55	45	34	32	31	22	12	12	81	2.7	120	6	-	60	80	1	/	/	-	7.5	-	-	42	Left ventricular wall thickening mitral regurgitation (mild) tricuspid regurgitation (mild) aortic valve degeneration with regurgitation (mild) pulmonary hypertension (mild) reduced left ventricular diastolic function normal left ventricular systolic function，low values
228	0021734574	22	35	38	36	11	42	11	60	46	36	32	/	23	15	15	0.8	2.6	1.3	7	-	0.67	0.93	0.72	162	/	-	-	-	-	23	Normal range for all chamber and intracardiac diameters slightly thickened left ventricular wall aortic regurgitation; minimal mitral regurgitation minimal tricuspid regurgitation possible pulmonary hypertension with grade I left ventricular diastolic dysfunction
229	0021734574	24	33	34	36	10.4	45	10.5	53	41	34	30	/	22	12	12	88	3	101	4	-	64	82	<1	/	/	-	8	-	-	16	Incoordination of ventricular wall motion mitral regurgitation (minor) tricuspid regurgitation (minor) degenerative changes of the aortic valve reduced left ventricular systolic function
230	0025053471	24	30	32	36	10	48	10	55	41	35	31	20	24	14	14	114	3.6	128	4.7	-	64	97	/	/	8	-	-	-	-	18	Mitral regurgitation (minor) Tricuspid regurgitation (minor) Degenerative aortic valve disease
231	0026468660	20	35		36	9	48	9	60	46	34	33	/	/	/	/	90	3	100	4	-	60	84	/	/	10	-	6	-	-	-	Slightly widened aortic sinus with mitral regurgitation (minor) tricuspid regurgitation (minor) aortic regurgitation (minor) pericardial effusion (minor) left ventricular diastolic dysfunction (Grade I)
232	0020655761	22	32	35	41	13	45	12	52	44	37	35	/	23	13	13	78	2.3	106	4.5	-	56	84	1	/	/	-	-	-	-	-	Incoordination of ventricular wall motion left atrial enlargement left ventricular wall thickening degenerative aortic valve disease with regurgitation (minor) reduced left ventricular function
233	0026476253	22	35	32	30	8.3	42	8.6	60	42	33	31	/	23	13	13	72	2.1	8.2	2.7	-	67	49	>1	/	/	--	-	-	-	-	Transcatheter mitral regurgitation (minor) no significant abnormalities in left ventricular function
234	0026242647	20	28	26	32	9	45	9	65	44	30	30	/	22	12	12	120	6	186	14	-	80	94	<1	/	10	-	8	-	-	-	Mitral regurgitation (minor) Tricuspid regurgitation (minor) Left ventricular diastolic dysfunction (Grade I)
235	0026242647	18	24	22	36	10	39	10	72	52	40	42	16	22	12	12	80	3	84	3	-	91	/	/	/	9	-	10	-	-	27	After cardiopulmonary resuscitation (CPR), current status: Right ventricular end-diastolic diameter within normal range mild tricuspid regurgitation normal left ventricular systolic function
236	0026242647	23	33	36	41	10	51	10	49	51	44	27	/	24	12	12	82	2.5	107	4	-	60	/	/	/	/	-	-	-	-	-	Decreased range of motion of the lower jaw enlargement of the right heart and left atrium mitral regurgitation (mild) tricuspid regurgitation (mild) degenerative changes of the aortic valve pulmonary hypertension (mild) reduced left ventricular systolic function
237	0026242647	19	30	29	36	10	46	10	60	46	34	32	/	23	13	13	92	4	102	3.6	-	58	69	<1	/	10	--	5.8	-	-	-	Mitral regurgitation (minor) Tricuspid regurgitation (minor) Left ventricular diastolic dysfunction (Grade I)
238	0026242647	20	27	28	31	9	45	9	59	43	33	30	18	22	12	12	90	3	120	6	-	98	78	>1	/	8	10	12	-	-	-	Tricuspid regurgitation (minor) Left ventricular diastolic dysfunction (grade I)
239	0026292658	20	37	38	43	10.6	48	10.6	56	64	32	30	/	22	12	12	92	3	116	5	-	101	/	/	/	8	--	12	-	-	25	Double chamber enlargement ascending aortic widening aortic sinus widening mitral regurgitation (mild) tricuspid regurgitation (mild) pulmonary hypertension (mild) left ventricular diastolic dysfunction grade I
240	0020110050	21	44	42	39	12	51	12	56	43	32	36	/	24	15	14	1	4	1.3	7	-	0.75	0.92	0.83	158	/	-	-	-	-	19	Normal chamber and intracardiac diameters left ventricular wall thickening mitral regurgitation mild aortic regurgitation mild left ventricular diastolic dysfunction (grade I) dilation of the ascending aorta and sinusoidal region
241	0020110050	19	28	32	44	9	44	9	60	45	30	28	22	21	12	12	93	3	120	6	-	45	60	<1	/	6	9	<1	-	-	-	Left atrial enlargement left ventricular diastolic dysfunction (Grade I)
242	0020110050	24	36	40	36	10	52	10	61	42	31	30	/	23	13	13	90	3.5	101	4.1	-	59	78	<1	/	8	--	7	-	-	33	Elevated aorta, dilated tricuspid valve regurgitation (minor) pulmonary hypertension (mild) left ventricular diastolic dysfunction (grade I)
243	0020110050	24	39	39	36	10	45	10	60	48	36	34	/	24	14	14	90	3	100	4	-	56	84	<1	/	10	--	5.6	-	-	30	Tricuspid regurgitation (minor) dilation of the aortic sinus and ascending aorta left ventricular diastolic dysfunction (grade I)
244	0026305320	20	30	29	31	9	45	9	60	41	30	32	/	22	12	12	88	3	102	4	-	64	71	<1	/	8	12	8	-	-	–	No significant structural abnormalities were observed in the heart. Left ventricular diastolic dysfunction (Grade I).
245	0026327038	20	28	30	33	10	45	10	61	38	30	19	/	23	12	12	95	3	126	6	-	9	11	<1	/	/	-	-	-	-	-	Minor mitral regurgitation minor aortic regurgitation reduced left ventricular diastolic function
246	0023871975	21	30	29	36	9	49	9	62	50	33	30	/	23	13	13	89	3.5	102	4.1	-	65	81	<1	/	10	--	6.5	-	-	33	Mitral regurgitation (mild) Tricuspid regurgitation (mild) Degenerative aortic valve disease with regurgitation (mild) Pulmonary hypertension (mild) Left ventricular diastolic dysfunction (grade I)
247	0026035071	20	30	35	38	9	44	9	62	40	30	26	20	25	12	12	90	3	120	6	-	62	90	<1	190	10	--	6.2	-	-	-	Mitral regurgitation (minor) Tricuspid regurgitation (minor) Left ventricular diastolic dysfunction (Grade I)
248	0020076824	18	31	30	30	10	42	10	59	42	30	29	/	23	/	–	92	3.1	126	6.3	-	65	88	<1	/	9	--	7	-	-	–	Degenerative changes of the aortic valve left ventricular diastolic dysfunction (Grade I)
249	0026386941	19	28	29	35	9	42	9	60	40	30	30	18	23	13	12	90	3	110	5	-	78	96	<1	/	8	10	9	-	-	-	Decreased left ventricular anterior wall motion mitral regurgitation (mild) tricuspid regurgitation (mild) left ventricular diastolic dysfunction (grade I)
250	0026394956	19	28	30	42	9	45	9	32	55	43	28	22	21	12	12	93	3	120	6	-	65	/	/	/	/	--	-	-	-	-	Double chamber enlargement with mitral regurgitation (mild) tricuspid regurgitation (mild) aortic regurgitation (mild) reduced left ventricular systolic and diastolic function
251	0026394956	20	26	31	39	10	55	10	46	39	30	20	/	22	12	12	96	3	116	5	-	8	12	<1	/	/	-	-	-	-	-	Left ventricular enlargement with moderate mitral regurgitation mild tricuspid regurgitation mild aortic regurgitationand reduced left ventricular function
252	0026394956	16	26	27	30	9	42	9	60	41	30	30	/	23	13	13	92	3	101	4	-	65	81	<1	/	10	--	6.5	-	-	27	Tricuspid regurgitation (minor) Degenerative changes of the aortic valve with regurgitation (minor) Left ventricular diastolic dysfunction (Grade I)
253	0025695700	21	29	31	37	10	39	10	62	45	34	33	/	23	13	13	89	3	98	4	-	70	80	<1	/	10	--	7. 0	-	-	-	Mitral regurgitation (minor) Tricuspid regurgitation (minor) Left ventricular diastolic dysfunction (Grade I)
254	22857794	20	28	30	40	9	53	9	38	45	32	30	/	23	13	12	88	3	100	4	-	50	79	<1	/	10	--	5	-	-	28	Segmental ventricular wall motion abnormality left ventricular enlargement, mitral regurgitation (minor) tricuspid regurgitation (minor) aortic regurgitation (minor) reduced left ventricular function pericardial effusion
255	22857794	20	28	30	40	9	53	9	38	45	32	30	/	23	13	12	88	3	100	4	-	50	79	<1	/	10	--	5	-	-	28	Regional wall motion abnormality Left heart enlargement Mitral regurgitation (mild) Tricuspid regurgitation (mild) Aortic regurgitation (mild) Left ventricular systolic dysfunction Pericardial effusion
256	22857794	21	30	32	40	11	52	11	41	41	34	31	/	23	13	13	89	3	111	5.3	-	56	84	<1	/	8	--	7	-	-	28	Regional wall motion abnormality Left heart enlargement Left ventricular wall thickening Mitral regurgitation (mild) Tricuspid regurgitation (mild) Aortic regurgitation (mild) Left ventricular systolic dysfunction Pericardial effusion
257	22857794	22	31	30	37	5	60	9	50	38	32	/	/	23	12	12	98	3.8	104	4	-	44	66	<1	/	/	--	-	-	-	-	Regional wall motion abnormality Mitral regurgitation (mild) Aortic regurgitation (mild) Left ventricular systolic dysfunction (borderline) Left ventricular diastolic dysfunction Pericardial effusion (mild)
258	26309039	22	30	31	33	9	46	9	60	46	33	30	/	23	13	13	110	5	120	6	-	63	91	<1	/	7	--	9	-	-	-	Tricuspid regurgitation (mild) Left ventricular diastolic dysfunction (Grade I)
259	21608533	24	37	36	40	11.5	53	11.2	60	45	32	30	22	23	13	12	89	3	100	4	-	56	70	<1	/	7	--	8	-	-	27	Left atrial enlargement Left ventricular wall thickening Aortic sinus dilation Mitral regurgitation (mild) Tricuspid regurgitation (mild) Aortic regurgitation (severe) Left ventricular diastolic dysfunction (Grade I)
260	21608533	21	43	32	45	12	46	12	60	43	33	30	/	22	12	12	100	4	110	5	-	60	90	<1	/	10	--	6	-	-	-	Left atrial enlargement Left ventricular wall thickening Aortic sinus dilation Mitral regurgitation (mild) Tricuspid regurgitation (mild) Aortic regurgitation (moderate) Left ventricular diastolic dysfunction (Grade I)
261	21687972	18	31	29	42	10	45	10	50	46	35	31	21	24	14	14	92	3	111	5	-	54	87	<1	/	10	--	5. 4	-	-	-	Left atrial enlargement Mitral regurgitation (mild) Tricuspid regurgitation (mild) Left ventricular systolic dysfunction
262	21687972	19	30	32	47	9	48	9	50	45	30	28	22	21	12	12	91	3	120	60	-	45	60	<1	/	6	9	<1	-	-	-	Regional wall motion abnormality Left atrial enlargement Mitral regurgitation (mild) Tricuspid regurgitation (mild) Left ventricular systolic and diastolic dysfunction
263	21687972	21	35	–	49	9	49	9	46	45	35	32	/	23	/	–	99	4	115	5.6	-	63	79	<1	/	8	--	7.9	-	-	-	Left atrial enlargement Mitral regurgitation (mild) Tricuspid regurgitation (mild) Aortic regurgitation (mild) Left ventricular systolic dysfunction Left ventricular diastolic dysfunction (Grade I)
264	21687972	19	29	30	46	10	49	10	50	43	33	30	18	23	12	13	90	3	110	5	-	107	134	<1	/	12	-	9	-	-	-	Left atrial enlargement Mitral regurgitation (mild) Tricuspid regurgitation (mild) Aortic regurgitation (mild) Pericardial effusion (trace) Left ventricular systolic dysfunction Left ventricular diastolic dysfunction (Grade I)
265	26304484	18	26	28	33	13	45	10	62	40	33	18	/	23	/	/	99	4	111	5	-	8	11	<1	/	/	-	-	-	-	-	Interventricular septal thickening Aortic regurgitation (mild) Left ventricular diastolic dysfunction
266	26304484	24	31	30	34	9	45	9	63	40	30	28	23	23	12	13	90	3	110	5	-	76	58	>1	201	7	4.8	10.8	-	-	-	Mitral regurgitation (mild) Left ventricular systolic function within normal limits
267	26304484	22	37	37	40	13	46	12	64	44	36	35	/	26	15	15	1.1	5	1.1	5	-	0.64	0.7	0	0.94	/	-	-	-	-	25	Left atrial enlargement (mild) Left ventricular wall thickening Aortic regurgitation (mild) Mitral regurgitation (mild) Tricuspid regurgitation (mild) Left ventricular diastolic dysfunction (Grade I) Pericardial effusion (mild)
268	26309897	18	27	35	33	11	45	10	57	40	33	20	/	23	/	/	99	4	111	5	-	8	11	<1	/	/	-	-	-	-	-	Aortic regurgitation (mild) Left ventricular diastolic dysfunction
269	22083127	23	30	37	44	10	46	10	50	46	33	27	/	25	15	15	90	3	120	6	-	98	/	/	/	/	--	-	-	-	-	Segmental wall motion abnormality; Left atrial enlargement; Ascending aorta dilation; Mitral regurgitation (mild); Tricuspid regurgitation (mild); Aortic regurgitation (mild); Left ventricular systolic function low-normal (in the setting of arrhythmia); Pericardial effusion (trace).
270	22083127	22	32	39	51	10	67	10	51	61	42	53	/	33	18	21	70	2	101	4	-	96	/	/	/	12	--	8	-	-	38	Segmental wall motion abnormality; Global cardiac enlargement; Ascending aorta dilation; Aortic valve degeneration with mild regurgitation; Mitral regurgitation (mild); Tricuspid regurgitation (mild); Pulmonary hypertension (mild); Pulmonary artery dilation; Left ventricular systolic dysfunction.
271	22083127	22	32	33	39	10	56	10	40	47	36	33	/	24	14	14	90	3	100	4	-	97	/	/	/	9	--	10	-	-	20	Left heart enlargement Mitral regurgitation (mild) Tricuspid regurgitation (mild) Aortic valve degeneration with regurgitation (mild) Left ventricular systolic dysfunction
272	26314825	22	32	38	38	10	55	10	24	42	30	30	/	/	/	-	80	2.5	90	3	-	56	88	<1	/	7	--	8	-	-	-	Segmental wall motion abnormality Left heart enlargement Mitral regurgitation (mild) Tricuspid regurgitation (mild) Ascending aorta dilation Aortic valve degeneration Left ventricular systolic dysfunction
273	26314825	23	33	37	37	9	52	9	16	40	30	30	18	22	12	12	100	4	207	16	-	40	62	<1	/	8	10	5	-	-	24	Left heart enlargement Mitral regurgitation (mild) Tricuspid regurgitation (mild) Aortic regurgitation (mild) Left ventricular systolic dysfunction
274	26269355	20	33	27	31	10	40	10	63	46	35	33	21	14	14	107	4.6	107	4.6	/	-	50	83	<1	/	8	11	6	-	-	17	Tricuspid regurgitation (mild) Left ventricular diastolic dysfunction (Grade I)
275	26285224	21	30	31	34	9	45	9	62	40	37	35	/	/	/	/	/	/	120	6	-	70	80	<1	/	10	--	7	-	-	14	Mitral regurgitation (mild) Tricuspid regurgitation (mild) Aortic regurgitation (mild) Left ventricular diastolic dysfunction (Grade I)
276	26193588	19	32	33	38	9	43	9	60	43	33	30	23	23	13	13	100	4	110	5	-	60	90	<1	/	10	--	6	-	-	22	Left atrial enlargement Mitral regurgitation (mild) Tricuspid regurgitation (mild) Aortic regurgitation (mild) Left ventricular diastolic dysfunction (Grade I)
277	26310705	22	33	32	34	8	44	8	63	40	33	31	18	23	13	13	91	3	111	5	-	51	72	<1	/	/	--		-	-	-	Mitral regurgitation (mild) Tricuspid regurgitation (mild) Left ventricular diastolic dysfunction
278	20023292	20	34	37	44	10	58	10	42	46	35	32	/	23	13	13	30	3	100	4	-	44	68	<1	/	4	6	11	-	-	23	Segmental wall motion abnormality Left heart enlargement Rounded cardiac apex Mitral regurgitation (mild) Tricuspid regurgitation (mild) Aortic regurgitation (mild) Ascending aorta slightly dilated Left ventricular systolic dysfunction
279	20023292	21	34	37	45	10	60	10	43	44	33	30	/	22	12	12	110	5	124	6	-	50	83	<1	/	8	--	6.3	-	-	-	Segmental wall motion abnormality Left heart enlargement Rounded cardiac apex Mitral regurgitation (mild) Tricuspid regurgitation (mild) Aortic regurgitation (mild) Ascending aorta mildly dilated Left ventricular systolic dysfunction
280	24807301	19	29	30	31	10	44	10	60	44	34	33	/	24	14	14	90	3	100	4	-	61	89	<1	/	10	--	6.1	-	-	50	Tricuspid regurgitation (mild) Aortic regurgitation (mild) Pulmonary hypertension (moderate) Left ventricular diastolic dysfunction (Grade I)
281	24937169	19	30	32	43	9	45	9	41	45	30	28	22	21	12	12	90	3	120	6	-	45	60	<1	/	6	9	<1	-	-	-	Left atrial enlargement Mitral regurgitation (mild) Tricuspid regurgitation (mild) Aortic regurgitation (mild) Left ventricular systolic and diastolic dysfunction
282	24982710	20	36	39	40	10	45	10	62	40	30	27	/	23	13	13	90	3	120	6	-	56	77	<1	/	7	--	8	-	-	30	Left atrial enlargement Ascending aorta dilation Mitral valve posterior leaflet calcification with regurgitation (mild) Tricuspid regurgitation (mild) Aortic regurgitation (mild) Pulmonary hypertension (mild) Left ventricular diastolic dysfunction (Grade I)
283	24982710	22	38	36	44	10	45	10	50	59	43	30	/	22	12	12	90	3	100	4	-	46	65	<1	/	9	--	5	-	-	-	Biatrial enlargement Mitral valve calcification with regurgitation (mild) Tricuspid regurgitation (moderate) Aortic regurgitation (mild) Aortic sinus dilation Left ventricular systolic dysfunction
284	25107430	19	35	33	34	9	44	9	63	45	30	28	22	21	12	12	93	3	120	6	-	45	60	<1	/	6	9	<1	-	-	-	Mitral regurgitation (mild) Tricuspid regurgitation (mild) Aortic regurgitation (mild) Left ventricular diastolic dysfunction (Grade I)
285	25120596	23	35	35	45	9	50	9	53	48	39	38	/	25	15	15	90	3	100	4	-	56	78	<1	/	7	--	8	-	-	-	Segmental wall motion abnormality Left atrial enlargement Mitral regurgitation (mild) Tricuspid regurgitation (mild to moderate) Aortic regurgitation (mild) Left ventricular systolic dysfunction (mild)
286	25120596	24	38	37	50	9	56	9	46	56	44	44	11	27	15	15	0.5	1	0.7	2	-	1	0.53	1.8	119	/	--	-	-	-	25	Segmental wall motion abnormality Global cardiac enlargement Aortic regurgitation (mild) Mitral regurgitation (moderate) Tricuspid regurgitation (mild to moderate) Pulmonary hypertension Left ventricular systolic dysfunction
287	22331852	22	32	31	33	9	46	9	62	46	33	35	20	23	12	13	89	3	120	6	-	64	89	<1	/	8	--	8	-	-	-	Mitral regurgitation (mild) Tricuspid regurgitation (mild) Left ventricular diastolic dysfunction (Grade I)
288	22372538	18	28	28	30	10	39	10	60	40	30	18	/	21	11	11	93	3	100	4	-	58	79	<1	/	/	--	-	-	-	-	No significant abnormality detected in intracardiac structures Left ventricular diastolic dysfunction
289	22738830	20	29	33	40	9	48	9	55	42	32	30	/	22	12	12	90	3	100	4	-	70	80	<1	/	10	--	7	-	-	-	Left atrial enlargement Left ventricular systolic dysfunction (borderline) Left ventricular diastolic dysfunction (Grade I)
290	22738830	22	33	30	34	10	40	10	62	42	34	30	/	23	12	12	96	3.4	108	4.5	-	103	67	>1	/	6.2	9.3	16.6	-	-	-	Mitral regurgitation (mild) Aortic valve degeneration with regurgitation (mild) Left ventricular diastolic dysfunction (Grade I)
291	25230767	20	30	31	40	10	41	10	50	50	33	30	18	22	12	12	87	3.1	111	5	-	66	113	<1	/	8	10	8	-	-	-	Reduced left ventricular posterior wall motion amplitude Left atrial enlargement Mitral valve posterior leaflet calcification with regurgitation (mild) Left ventricular systolic dysfunction (mild) Left ventricular diastolic dysfunction (Grade I)
292	25281583	19	26	25	30	9	42	9	62	46	35	31	21	22	12	13	99	4	141	8	-	98	/	/	/	10	--	-	-	-	-	No significant structural or functional abnormality detected in the heart
293	26467876	20	31	30	34	9	45	9	60	44	32	30	/	/	/	/	/	/	110	5	-	63	78	<1	/	10	--	6.3	-	-	-	Mitral regurgitation (mild) Tricuspid regurgitation (mild) Left ventricular diastolic dysfunction (Grade I)
294	25284046	19	33	33	33	9	42	9	60	43	33	28	/	24	14	12	90	3	100	4	-	60	80	<1	/	10	--	6	-	-	-	Mitral regurgitation (mild) Tricuspid regurgitation (mild) Left ventricular diastolic dysfunction (Grade I)
295	25284046	22	33	35	31	9	45	9	60	42	31	28	21	23	13	13	91	3	137	7.6	-	136	/	/	/	15	--	-	-	-	-	Mitral regurgitation (mild) Tricuspid regurgitation (mild) Aortic regurgitation (mild) Left ventricular systolic function within normal limits
296	25284046	22	25	26	29	10	34	10	60	34	26	19	/	21	11	11	52	1	130	6.7	-	88	109	<1	/	/	--	-	-	-	-	Mitral regurgitation (mild) Tricuspid regurgitation (mild) Aortic regurgitation (severe) Left ventricular diastolic dysfunction
297	25284046	23	31	42	31	10	44	10	63	41	34	30	/	24	14	14	120	6	224	20	-	59	68	<1	/	10	--	5.9	-	-	20	Slightly increased aortic valve forward flow velocity Ascending aorta dilation Tricuspid regurgitation (mild) Aortic regurgitation (mild) Left ventricular diastolic dysfunction (Grade I)
298	26276648	21	26	30	31	9	49	9	60	40	30	32	20	24	12	12	76	2.4	116	5.4	-	64	85	<1	/	8	10	8	-	-	-	Mitral regurgitation (mild) Tricuspid regurgitation (mild) Left ventricular diastolic dysfunction (Grade I)
299	26471530	20	33	29	45	9	46	9	50	46	35	31	21	24	14	14	95	3	101	4	-	95	/	/	/	10	--	-	-	-	27	Left atrial enlargement Mitral regurgitation (mild) Tricuspid regurgitation (mild) Left ventricular systolic dysfunction
300	26471530	20	29	33	43	10	44	10	42	60	45	29	/	24	14	14	110	5	120	6	-	86	/	/	/	10	--	8.6	-	-	38	Biatrial enlargement Mitral regurgitation (moderate) Tricuspid regurgitation (severe) Aortic regurgitation (mild) Pulmonary hypertension (mild) Left ventricular systolic dysfunction
301	0020642859	19	32	31	45	9	51	9	35	51	40	35	/	22	12	12	90	3	100	4	-	78	/	/	/	10	--	7.8	-	-	30	Enlarged left atrium； Mitral regurgitation (small amount)；tricuspid regurgitation (small amount)；decreased left ventricular systolic function
302	0023235711	22	29	30	28	9	42	9	50	45	35	33	23	23	13	13	90	3	100	4	-	63	91	<1	/	7	--	9	-	-	-	No obvious abnormalities were found in the intracardiac structure； Decreased left ventricular systolic function； Left ventricular diastolic dysfunction (Grade I)
303	0026279662	20	34	35	32	8	44	8	62	48	36	/	20	21	/	-	64	1.6	120	6	-	72	81	<1	/	/	-	-	-	-	-	Tricuspid regurgitation (in small amounts)； Decreased left ventricular diastolic function
304	0026282167	22	27	28	30	9	46	9	64	46	33	27	/	23	13	13	90	3	120	6	-	56	77	<1	/	7	--	8	-	-	41	Tricuspid regurgitation (in small amounts)； Pulmonary arterial hypertension (mild)； Left ventricular diastolic dysfunction (Grade I)
305	0026279662	20	34	35	32	8	44	8	62	48	36	/	20	21	/	-	64	1.6	120	6	-	72	81	<1	/	/	-	-	-	-	-	Tricuspid regurgitation (in small amounts)； Decreased left ventricular diastolic function
306	0026318589	19	29	29	27	8	42	8	65	39	29	27	/	20	10	10	70	2	90	3	-	100	75	>1	/	10	--	10	-	-	-	No abnormalities were found in the intracardiac structure and cardiac function
307	0022095990	19	32	32	39	10	45	10	60	40	30	27	/	23	13	13	80	2.5	100	4	-	64	89	<1	/	8	--	8	-	-	-	Mitral regurgitation (in small amounts); Tricuspid regurgitation (in small amounts)； Left ventricular diastolic dysfunction (Grade I)
308	0026357824	19	27	33	47	11	51	10	33	52	41	51	11	29	19	19	60	1.5	69	1.9	-	348	/	/	/	/	--	-	-	-	46	After mechanical mitral valve replacement and tricuspid valvuloplasty；The forward blood flow of the mechanical valve was significantly accelerated and regurgited (moderate), excluding the blocked valve. It is recommended to further examine the left heart and right atrium through esophageal ultrasound for enlargement； Tricuspid regurgitation (massive)； Aortic valve regurgitation (small amount)； Wi…
309	0020974901	19	27	35	36	11	49	11	49	42	33	27	/	22	10	10	70	1.5	90	3	-	86	97	<1	/	8	--	9	-	-	21	Mitral regurgitation (in small amounts); Tricuspid regurgitation (in small amounts)； Decreased left ventricular diastolic function； Decreased left ventricular function
310	0020387813	19	28	30	32	9	46	9	58	45	32	30	/	23	13	13	90	3	100	4	-	62	84	<1	/	10	--	6.2	-	-	-	Mitral regurgitation (in small amounts); Tricuspid regurgitation (in small amounts)； Left ventricular diastolic dysfunction (Grade I)
311	0025816961	19	29	30	40	12	48	12	50	44	33	30	/	23	13	12	100	4	110	5	-	71	88	<1	/	7	9	10	-	-	23	Segmental abnormal ventricular wall movement； Enlarged left atrium； The left ventricular wall thickens； Mitral regurgitation (in small amounts); Tricuspid regurgitation (in small amounts)； Aortic valve regurgitation (small amount)； Decreased left ventricular function
312	0026407660	19	32	40	33	10	46	10	60	42	33	33	/	/	/	/	/	/	110	5	-	56	78	<1	/	10	--	5.6	-	-	17	Mitral regurgitation (in small amounts); Tricuspid regurgitation (in small amounts)； Aortic valve regurgitation (small amount)； The ascending aorta is widened； Left ventricular diastolic dysfunction (Grade I)
313	0025333733	20	29	36	40	10	60	10	35	46	36	33	/	/	/	/	/	/	100	4	-	70	/	/	/	10	--	7	-	-	-	Segmental abnormal ventricular wall movement； Enlarged left heart； Mitral regurgitation (moderate)； Tricuspid regurgitation (moderate)； Aortic valve regurgitation (small amount)； Decreased cardiac function
314	0021854805	21	30	28	33	9	45	9	62	45	35	28	18	24	13	13	91	3	112	5	-	68	99	<1	199	10	--	7	-	-	40	Mitral regurgitation (in small amounts); Tricuspid regurgitation (in small amounts)； Pulmonary arterial hypertension (mild)； Left ventricular diastolic dysfunction (Grade I)； follow-up clinic
315	0026354657	20	29	30	38	9	47	9	60	42	32	30	/	22	12	12	90	3	100	4	-	70	80	<1	/	10	--	7	-	-	-	The left atrium is plump and full； Tricuspid regurgitation (in small amounts)； Left ventricular diastolic dysfunction (Grade I)
316	0026362483	19	33	32	34	10	47	10	52	56	45	46	17	26	16	16	72	2	89	3	-	56	95	<1	/	8	--	7	-	-	50	Enlarged right heart； Calcification and regurgitation of the posterior mitral lobe (in small amounts)； Tricuspid regurgitation (massive)； Pulmonary arterial hypertension (moderate）； The systolic function of the left ventricle is slightly reduced； Left ventricular diastolic dysfunction (Grade I)； Pericardial effusion (small amount）
317	0026362483	20	32	34	39	9.8	41	9.4	70	69	55	56	14.3	36	21	25	0.6	1	0.3	7	-	0.53	0.91	0.6	165	4.6	-	2	-	-	65	Enlarged right heart；Enlarged left atrium； The right ventricular wall thickens； Tricuspid regurgitation (massive)；Mitral regurgitation (in small amounts);Aortic valve regurgitation (small amount)； Widening of the pulmonary artery；Pulmonary arterial hypertension； Left ventricular diastolic dysfunction (Grade I)； Decreased right ventricular function
318	0026398812	22	33	一	42	10	46	10	57	46	35	32	/	24	/	-	85	3	120	6	-	68	97	<1	/	5	--	-	-	-	40	The range of motion of the anterior wall of the left ventricle has decreased； Enlarged left atrium； Mitral regurgitation (massive);Tricuspid regurgitation (in small amounts)； Aortic valve degeneration and regurgitation (in small amounts)； Pulmonary arterial hypertension (mild)； Decreased left ventricular diastolic function
319	0020483751	22	32	42	37	9	46	9	59	54	32	34	/	22	12	12	86	3	111	5	-	60	70	<1	/	10	--	6	-	-	10	Enlargement of the twin chambers； Ascending aorta dilation； Mitral regurgitation (small amounts);Tricuspid regurgitation (small amounts)；Aortic valve regurgitation (small amount)； Left ventricular diastolic dysfunction (Grade I)
320	0026362719	15	23	24	39	9	34	9	38	77	56	49	13	29	19	18	71	2	83	3	-	258	/	/	/	6	--	43	-	-	49	Mitral stenosis (moderate) with insufficiency (mild)； The right heart is enlarged, the left atrium is slightly enlarged, and the left ventricle is slightly smaller； Tricuspid regurgitation (massive)；Aortic valve regurgitation (small amount)； Widening of the pulmonary artery；Pulmonary arterial hypertension（moderate）；Decreased cardiac function
321	0023810965	19	29	28	28	10	44	10	60	40	30	/	20	20	10	10	62	2	89	3	-	46	69	/	/	/	-	-	-	-	-	Mitral regurgitation (small amounts); Decreased left ventricular diastolic function
322	0026407475	20	28	30	30	9	46	9	57	43	32	30	/	22	12	12	99	4	133	7	-	76	89	<1	/	10	--	7.6	-	-	9	Aortic valve regurgitation (small amount)； Mitral regurgitation (in small amounts); Tricuspid regurgitation (in small amounts)； Left ventricular diastolic dysfunction (Grade I)； follow-up clinic
323	0026357134	19	26	27	30	9	43	9	62	40	30	27	20	22	12	12	100	4	120	6	-	72	92	<1	/	8	--	9	-	-	-	No abnormalities were found in the intracardiac structure； Left ventricular diastolic dysfunction (Grade I)
324	0026415963	21	30	-	35	10	49	10	60	42	33	27	/	23	/		90	3	120	6	-	58	80	<1	/	10	--	5.8	-	-	-	No abnormalities were found in the intracardiac structure； Left ventricular diastolic dysfunction (Grade I)
325	0026389649	22	36	36	37	11	46	11	60	45	32	30	22	23	13	12	88	3	100	4	-	56	70	<1	/	10	--	5.6	-	-	-	Mitral regurgitation (in small amounts); Tricuspid regurgitation (in small amounts)； Left ventricular diastolic dysfunction (Grade I)
326	0022750973	22	33	33	38	12	50	11.3	49	50	37	35	/	22	12	12	83	3	105	4	-	60	80	<1	/	10	--	6	-	-	9	Left ventricular wall thickening；Enlarged left heart； Mitral regurgitation (small amounts);Tricuspid regurgitation (small amounts)；Aortic valve regurgitation (small amount)； Decreased left ventricular systolic function; Pericardial effusion； Left ventricular diastolic dysfunction (Grade I)
327	0026142535	20	32	31	39	9	59	9	30	44	33	30	/	23	13	13	80	2	100	4	-	45	63	<1	/	10	--	4.5	-	-	-	The left heart is slightly enlarged； Mitral regurgitation (small amounts);Tricuspid regurgitation (small amounts)；Aortic valve regurgitation (small amount)； Decreased left ventricular function
328	0020061125	20	32	33	40	9	52	9	55	45	33	31	/	22	12	12	90	3	100	4	-	70	80	<1	/	10	--	7	-	-	30	Enlarged left atrium； Mitral regurgitation (small amounts);Tricuspid regurgitation (small amounts)； Pulmonary artery compression (mild)； Low value of left ventricular systolic function； Left ventricular diastolic dysfunction (Grade I)
329	0020542882	19	28	30	33	10	45	10	63	43	33	30	18	22	12	12	90	3	110	5	-	56	89	<1	/	8	10	7	-	-	30	The range of motion of the posterior wall of the left ventricle was slightly reduced； Tricuspid regurgitation (small amounts)； Left ventricular diastolic dysfunction (Grade I)
330	0026328387	18	28	30	31	9	44	9	30	42	32	30	/	22	12	12	92	3	100	4	-	70	80	<1	/	10	--	7	-	-	25	Mitral regurgitation (small amounts);Tricuspid regurgitation (small amounts)； Aortic valve degeneration； Decreased left ventricular function
331	0026277738	20	26	30	30	9	46	9	60	44	31	37	/	21	11	10	86	3	121	6	-	60	85	<1	/	10	--	6	-	-	12	Aortic valve regurgitation (small amount)；Mitral regurgitation (small amounts);Tricuspid regurgitation (small amounts)； Left ventricular diastolic dysfunction (Grade I)； follow-up clinic
332	0026277738	22	27	30	30	9	45	9	63	46	33	27	/	23	13	13	90	3	120	6	-	77	56	>1	/	11	--	7	-	-	-	Aortic valve regurgitation (small amount)；Mitral regurgitation (small amounts); No abnormalities were found in the cardiac function
333	0024819581	20	30	30	40	10	42	10	61	46	32	30	/	24	14	14	94	3	108	4	-	59	77	<1	/	8	--	7.3	-	-	-	Enlarged left atrium； Mitral regurgitation (small amounts);Tricuspid regurgitation (small amounts)；Aortic valve regurgitation (small amount)； Left ventricular diastolic dysfunction (Grade I)
334	0026388868	22	32	35	44	9	49	9	52	52	42	37	/	23	12	12	86	3	111	5	-	80	65	>1	/	8	12	10	-	-	16	Enlargement of the twin chambers； Mitral regurgitation (small amounts);Tricuspid regurgitation (small amounts)；Aortic valve regurgitation (small amount)； Decreased left ventricular systolic function; Left ventricular diastolic dysfunction (Grade Ⅱ)
335	0026388868	21	29	31	41	10	46	10	46	50	40	31	/	22	12	12	90	3	120	6	-	91	/	/	/	9	--	10	-	-	-	The range of motion of the anterior wall of the left ventricle has sightly decreased； Enlarged left atrium；The right atrium is plump and full； Mitral regurgitation (small amounts);Tricuspid regurgitation (small amounts)；Aortic valve regurgitation (small amount)； Decreased left ventricular function
336	0026377873	19	28	30	31	10	45	10	62	43	33	30	18	22	12	12	90	3	110	5	-	69	89	<1	/	8	10	8	-	-	-	Mitral regurgitation (small amounts);Tricuspid regurgitation (small amounts)； Left ventricular diastolic dysfunction (Grade I)
337	0026004309	30	41	47	39	10	49	10	55	45	35	33	22	24	12	12	89	3.1	96	3.6	-	54	96	<1	/	9	--	6	-	-	-	A ribbon-like echo dissection seems to be visible in the widened lumen of the aorta. It is recommended to combine CTA； Enlarged left atrium； Mitral regurgitation (small amounts);Tricuspid regurgitation (small amounts)；Aortic valve regurgitation (small amount)； Left ventricular diastolic dysfunction (Grade I)； The left ventricular systolic function is at a normal low value
338	0026476543	18	29	29	33	9	42	9	60	40	30	30	/	22	12	12	100	4	120	6	-	60	76	<1	/	8	--	7.5	-	-	-	Mitral regurgitation (small amounts);Tricuspid regurgitation (small amounts)； Left ventricular diastolic dysfunction (Grade I)
339	0023239127	20	30	34	37	11	44	11	60	44	32	30	/	22	12	12	88	3	100	4	-	70	80	<1	/	10	--	7	-	-	31	The movement of the ventricular wall is slightly uncoordinated；Enlarged left atrium； Mitral regurgitation (small amounts);Tricuspid regurgitation (small amounts)； Aortic valve degeneration and regurgitation (in small amounts);Left ventricular diastolic dysfunction (Grade I)
340	0026334691	22	27	30	30	9	45	9	58	46	33	27	/	/	/	/	/	/	120	6	-	56	78	<1	/	11	--	5.5	-	-	-	Mitral regurgitation (small amounts);Tricuspid regurgitation (small amounts)；Aortic valve regurgitation (small amount)； Left ventricular diastolic dysfunction (Grade I)
341	0022711608	20	37	36	39	10	45	10	60	42	32	30	/	22	12	12	90	3	100	4	-	72	50	>1	/	8	--	9	-	-	-	Enlarged left atrium；Mitral regurgitation (small amounts);Tricuspid regurgitation (small amounts)； The aortic sinus is widened；Left ventricular diastolic dysfunction (Grade I)
342	0026253607	18	30	30	36	9	42	9	60	40	30	28	20	24	12	12	89	3.1	96	3.6	-	54	96	<1	/	9	--	6	-	-		Enlarged left atrium；Mitral regurgitation (small amounts);Tricuspid regurgitation (small amounts)； Left ventricular diastolic dysfunction (Grade I)
343	0022169058	22	32	37	42	9	59	9	41	53	38	35	/	24	12	12	83	3	111	5	-	70	65	>1	/	8	13	8.7	-	-	12	Enlarged left heart；Ascending aorta dilation； Mitral regurgitation (small amounts);Tricuspid regurgitation (small amounts)；Aortic valve regurgitation (small amount)； Pericardial effusion (small amounts)； Decreased left ventricular systolic function;Left ventricular diastolic dysfunction (Grade Ⅱ)
344	0026349935	20	30	30	31	10	42	10	44	43	32	30	/	25	16	16	105	4	118	5.7	-	62	77	<1	/	10	--	6.2	-	-	35	Mitral regurgitation (small amounts);Tricuspid regurgitation (small amounts)；Aortic valve regurgitation (small amount)； Pulmonary arterial hypertension (mild)；Decreased left ventricular function
